# Supplementary material for: Bifenox: methyl 5-(2,4-di­chloro­phen­oxy)-2-nitro­benzoate
Source: Acta Crystallogr Sect E Struct Rep Online. 2013 Jul 6;69(Pt 8):o1206. doi: 10.1107/S1600536813018266 (PMC3793716; doi:10.1107/S1600536813018266)
Supplement: Supplementary file 1 [file e-69-o1206-sup1.cif]

##############################################################################
#                                                                            #
# This CIF contains the data in a paper accepted for publication in          #
# Acta Crystallographica Section E. It conforms to the requirements of       #
# Notes for Authors for Acta Crystallographica Section E, and has been       #
# peer reviewed under the auspices of the IUCr Commission on Journals.       #
#                                                                            #
# Full details of the Crystallographic Information File format               #
# are given in the paper "The Crystallographic Information File (CIF):       #
# a New Standard Archive File for Crystallography" by S. R. Hall, F. H.      #
# Allen and I. D. Brown [Acta Cryst. (1991), A47, 655-685].                  #
#                                                                            #
# The current version of the core CIF dictionary is obtainable from          #
# ftp://ftp.iucr.org/pub/cif_core.dic.                                       #
#                                                                            #
# Software is freely available for graphical display of the structure(s)     #
# in this CIF. For information consult the CIF software page                 #
# http://www.iucr.org/resources/cif/software.                                #
#                                                                            #
# This file may be used for bona fide research purposes within the           #
# scientific community so long as proper attribution is given to the journal # 
# article from which it was obtained.                                        #
#                                                                            #
##############################################################################
data_global
_audit_creation_method     'form.cif (version 2.0)'
_journal_data_validation_number     ?
_journal_date_recd_electronic     2013-06-25
_journal_date_accepted     2013-07-02
_journal_name_full     'Acta Crystallographica, Section E'
_journal_year     2013
_journal_volume     69
_journal_issue      8
_journal_page_first     o1206
_journal_page_last     o1206
_journal_paper_category     QO
_journal_paper_doi     10.1107/S1600536813018266
_journal_coeditor_code     ZS2269
loop_
    _publ_contact_author_name
    _publ_contact_author_address
    _publ_contact_author_email
    'Kim, Jineun'
;
Department of Chemistry and Research Institute of Natural Sciences, Gyeongsang
National University,
Jinju 660-701, Republic of Korea
;
 jekim@gnu.ac.kr
    'Tae Ho Kim'
;
Department of Chemistry
Gyeongsang National University
Jinju 660-701
Republic of Korea
;
 thkim@gnu.ac.kr
_publ_contact_author_fax     '+82-55-772-1480'
_publ_contact_author_phone     '+82-55-772-2626'
_publ_section_title
;
Bifenox: methyl 5-(2,4-dichlorophenoxy)-2-nitrobenzoate
;
loop_
    _publ_author_name
    _publ_author_address
    'Jeon, Youngeun'
;
Department of Chemistry and Research Institute of Natural Sciences,
Gyeongsang National University,
Jinju 660-701, Republic of Korea
;
    'Kim, Jineun'
;
Department of Chemistry and Research Institute of Natural Sciences,
Gyeongsang National University,
Jinju 660-701, Republic of Korea
;
    'Cho, Seonghwa'
;
Department of Chemistry and Research Institute of Natural Sciences,
Gyeongsang National University,
Jinju 660-701, Republic of Korea
;
    'Kim, Tae Ho'
;
Department of Chemistry and Research Institute of Natural Sciences,
Gyeongsang National University,
Jinju 660-701, Republic of Korea
;
data_I
_audit_creation_method     SHELXTL
_chemical_name_systematic
;
Methyl 5-(2,4-dichlorophenoxy)-2-nitrobenzoate
;
_chemical_name_common     'Bifenox'
_chemical_formula_moiety     'C14 H9 Cl2 N O5'
_chemical_formula_sum     'C14 H9 Cl2 N O5'
_chemical_formula_iupac     'C14 H9 Cl2 N O5'
_chemical_formula_weight     342.12
_chemical_melting_point_gt     357
_chemical_melting_point_lt     359
_symmetry_cell_setting     triclinic
_symmetry_space_group_name_H-M     'P -1 '
_symmetry_space_group_name_Hall     '-P 1'
loop_
    _symmetry_equiv_pos_as_xyz
    'x, y, z'
    '-x, -y, -z'
_cell_length_a     8.4945(7)
_cell_length_b     9.9610(8)
_cell_length_c     10.3969(8)
_cell_angle_alpha     64.6010(10)
_cell_angle_beta     68.7200(10)
_cell_angle_gamma     70.4210(10)
_cell_volume     723.48(10)
_cell_formula_units_Z     2
_cell_measurement_reflns_used     2834
_cell_measurement_theta_min     2.32
_cell_measurement_theta_max     27.36
_cell_measurement_temperature     173(2)
_exptl_crystal_description     block
_exptl_crystal_colour     colourless
_exptl_crystal_size_max     0.20
_exptl_crystal_size_mid     0.10
_exptl_crystal_size_min     0.10
_exptl_crystal_density_diffrn     1.570
_exptl_crystal_density_meas     ?
_exptl_crystal_density_method     'not measured'
_exptl_crystal_F_000     348
_exptl_absorpt_coefficient_mu     0.471
_exptl_absorpt_correction_type     multi-scan
_exptl_absorpt_process_details     '(SADABS; Bruker, 2006)'
_exptl_absorpt_correction_T_min     0.9116
_exptl_absorpt_correction_T_max     0.9544
_exptl_special_details     ?
_diffrn_ambient_temperature     173(2)
_diffrn_radiation_type     MoK\a
_diffrn_radiation_wavelength     0.71073
_diffrn_radiation_source     'fine-focus sealed tube'
_diffrn_radiation_monochromator     graphite
_diffrn_measurement_device_type     'Bruker APEXII CCD-detector'
_diffrn_measurement_method     '\f and \w scans'
_diffrn_detector_area_resol_mean     ?
_diffrn_reflns_number     5707
_diffrn_reflns_av_R_equivalents     0.0291
_diffrn_reflns_av_sigmaI/netI     0.0463
_diffrn_reflns_theta_min     2.24
_diffrn_reflns_theta_max     26.00
_diffrn_reflns_theta_full     26.00
_diffrn_measured_fraction_theta_max     0.989
_diffrn_measured_fraction_theta_full     0.989
_diffrn_reflns_limit_h_min     -10
_diffrn_reflns_limit_h_max     10
_diffrn_reflns_limit_k_min     -12
_diffrn_reflns_limit_k_max     12
_diffrn_reflns_limit_l_min     -12
_diffrn_reflns_limit_l_max     12
_refine_special_details
;
Refinement of <i>F</i>^2^ against ALL reflections. The weighted <i>R</i>-factor
<i>wR</i> and goodness of fit <i>S</i> are based on <i>F</i>^2^, conventional
<i>R</i>-factors <i>R</i> are based on <i>F</i>, with <i>F</i> set to zero for
negative <i>F</i>^2^. The threshold expression of <i>F</i>^2^ >
\s(<i>F</i>^2^) is used only for calculating <i>R</i>-factors(gt) <i>etc</i>.
and is not relevant to the choice of reflections for refinement.
<i>R</i>-factors based on <i>F</i>^2^ are statistically about twice as large
as those based on <i>F</i>, and <i>R</i>- factors based on ALL data will be
even larger.
;
_reflns_number_total     2830
_reflns_number_gt     2217
_reflns_threshold_expression     I>2\s(I)
_refine_ls_structure_factor_coef     Fsqd
_refine_ls_matrix_type     full
_refine_ls_R_factor_all     0.0653
_refine_ls_R_factor_gt     0.0470
_refine_ls_wR_factor_gt     0.0920
_refine_ls_wR_factor_ref     0.0975
_refine_ls_goodness_of_fit_ref     1.061
_refine_ls_restrained_S_all     1.061
_refine_ls_number_reflns     2830
_refine_ls_number_parameters     200
_refine_ls_number_restraints     0
_refine_ls_hydrogen_treatment     constr
_refine_ls_weighting_scheme     calc
_refine_ls_weighting_details
         'calc w=1/[\s^2^(Fo^2^)+(0.0274P)^2^+0.5552P] where P=(Fo^2^+2Fc^2^)/3'
_atom_sites_solution_hydrogens     geom
_atom_sites_solution_primary     direct
_atom_sites_solution_secondary     difmap
_refine_ls_shift/su_max     0.000
_refine_ls_shift/su_mean     0.000
_refine_diff_density_max     0.289
_refine_diff_density_min     -0.325
_refine_ls_extinction_method     none
_refine_ls_extinction_coef     ?
loop_
    _atom_type_symbol
    _atom_type_description
    _atom_type_scat_dispersion_real
    _atom_type_scat_dispersion_imag
    _atom_type_scat_source
    'C' 'C' 0.0033 0.0016
                         'International Tables Vol C Tables 4.2.6.8 and 6.1.1.4'
    'H' 'H' 0.0000 0.0000
                         'International Tables Vol C Tables 4.2.6.8 and 6.1.1.4'
    'N' 'N' 0.0061 0.0033
                         'International Tables Vol C Tables 4.2.6.8 and 6.1.1.4'
    'O' 'O' 0.0106 0.0060
                         'International Tables Vol C Tables 4.2.6.8 and 6.1.1.4'
    'Cl' 'Cl' 0.1484 0.1585
                         'International Tables Vol C Tables 4.2.6.8 and 6.1.1.4'
_computing_data_collection     'APEX2 (Bruker, 2006)'
_computing_cell_refinement     'SAINT (Bruker, 2006)'
_computing_data_reduction     'SAINT (Bruker, 2006)'
_computing_structure_solution     'SHELXS97 (Sheldrick, 2008)'
_computing_structure_refinement     'SHELXL97 (Sheldrick, 2008)'
_computing_molecular_graphics     'SHELXTL (Sheldrick, 2008)'
_computing_publication_material     'SHELXTL (Sheldrick, 2008)'
loop_
    _atom_site_type_symbol
    _atom_site_label
    _atom_site_fract_x
    _atom_site_fract_y
    _atom_site_fract_z
    _atom_site_U_iso_or_equiv
    _atom_site_adp_type
    _atom_site_calc_flag
    _atom_site_refinement_flags
    _atom_site_occupancy
    _atom_site_symmetry_multiplicity
    _atom_site_disorder_assembly
    _atom_site_disorder_group
    Cl Cl1 1.32195(8) 0.11710(8) 0.94482(7) 0.03459(19) Uani d . 1 1 . .
    Cl Cl2 1.02470(9) -0.03963(9) 0.66832(8) 0.0410(2) Uani d . 1 1 . .
    O O1 0.7224(2) 0.2017(2) 0.74018(19) 0.0329(5) Uani d . 1 1 . .
    O O2 0.2690(2) 0.3461(3) 0.4414(2) 0.0493(6) Uani d . 1 1 . .
    O O3 0.4770(2) 0.2201(2) 0.3023(2) 0.0379(5) Uani d . 1 1 . .
    O O4 0.5339(3) 0.5178(3) 0.1364(2) 0.0515(6) Uani d . 1 1 . .
    O O5 0.8081(2) 0.5119(2) 0.0585(2) 0.0371(5) Uani d . 1 1 . .
    N N1 0.6782(3) 0.4819(2) 0.1575(2) 0.0301(5) Uani d . 1 1 . .
    C C1 1.1456(3) 0.1440(3) 0.8819(3) 0.0256(6) Uani d . 1 1 . .
    C C2 1.1569(3) 0.0548(3) 0.8061(3) 0.0266(6) Uani d . 1 1 . .
    H H2 1.2589 -0.0193 0.7880 0.032 Uiso calc R 1 1 . .
    C C3 1.0159(3) 0.0761(3) 0.7571(3) 0.0256(6) Uani d . 1 1 . .
    C C4 0.8694(3) 0.1865(3) 0.7802(3) 0.0267(6) Uani d . 1 1 . .
    C C5 0.8603(3) 0.2739(3) 0.8570(3) 0.0285(6) Uani d . 1 1 . .
    H H5 0.7588 0.3487 0.8742 0.034 Uiso calc R 1 1 . .
    C C6 0.9992(3) 0.2526(3) 0.9092(3) 0.0281(6) Uani d . 1 1 . .
    H H6 0.9935 0.3117 0.9627 0.034 Uiso calc R 1 1 . .
    C C7 0.7221(3) 0.2709(3) 0.5937(3) 0.0264(6) Uani d . 1 1 . .
    C C8 0.8489(3) 0.3448(3) 0.4844(3) 0.0272(6) Uani d . 1 1 . .
    H H8 0.9450 0.3493 0.5076 0.033 Uiso calc R 1 1 . .
    C C9 0.8337(3) 0.4121(3) 0.3410(3) 0.0267(6) Uani d . 1 1 . .
    H H9 0.9191 0.4638 0.2648 0.032 Uiso calc R 1 1 . .
    C C10 0.6932(3) 0.4035(3) 0.3092(3) 0.0244(5) Uani d . 1 1 . .
    C C11 0.5659(3) 0.3277(3) 0.4177(3) 0.0254(6) Uani d . 1 1 . .
    C C12 0.5811(3) 0.2624(3) 0.5610(3) 0.0260(6) Uani d . 1 1 . .
    H H12 0.4951 0.2116 0.6375 0.031 Uiso calc R 1 1 . .
    C C13 0.4188(3) 0.3035(3) 0.3881(3) 0.0273(6) Uani d . 1 1 . .
    C C14 0.3450(4) 0.1934(4) 0.2634(4) 0.0501(9) Uani d . 1 1 . .
    H H14A 0.2658 0.1409 0.3533 0.075 Uiso calc R 1 1 . .
    H H14B 0.3999 0.1304 0.2013 0.075 Uiso calc R 1 1 . .
    H H14C 0.2802 0.2909 0.2093 0.075 Uiso calc R 1 1 . .
loop_
    _atom_site_aniso_label
    _atom_site_aniso_U_11
    _atom_site_aniso_U_22
    _atom_site_aniso_U_33
    _atom_site_aniso_U_12
    _atom_site_aniso_U_13
    _atom_site_aniso_U_23
    Cl1 0.0281(3) 0.0478(4) 0.0343(4) -0.0092(3) -0.0157(3) -0.0130(3)
    Cl2 0.0433(4) 0.0470(5) 0.0498(5) -0.0054(3) -0.0189(3) -0.0297(4)
    O1 0.0243(9) 0.0494(12) 0.0270(10) -0.0116(9) -0.0117(8) -0.0081(9)
    O2 0.0217(10) 0.0761(16) 0.0698(15) -0.0060(10) -0.0101(10) -0.0478(13)
    O3 0.0288(10) 0.0505(13) 0.0516(13) -0.0017(9) -0.0186(9) -0.0315(11)
    O4 0.0353(12) 0.0652(15) 0.0457(13) -0.0094(11) -0.0264(10) 0.0000(11)
    O5 0.0334(11) 0.0450(12) 0.0299(10) -0.0096(9) -0.0056(9) -0.0117(9)
    N1 0.0298(12) 0.0278(12) 0.0343(13) -0.0021(10) -0.0161(10) -0.0090(10)
    C1 0.0240(13) 0.0306(14) 0.0216(13) -0.0088(11) -0.0088(10) -0.0040(11)
    C2 0.0234(13) 0.0279(14) 0.0264(14) -0.0032(11) -0.0087(11) -0.0073(11)
    C3 0.0269(13) 0.0272(14) 0.0245(13) -0.0073(11) -0.0082(11) -0.0083(11)
    C4 0.0234(13) 0.0334(15) 0.0247(13) -0.0110(11) -0.0108(10) -0.0040(11)
    C5 0.0256(13) 0.0281(14) 0.0316(14) -0.0012(11) -0.0099(11) -0.0115(12)
    C6 0.0324(14) 0.0276(14) 0.0273(14) -0.0085(11) -0.0081(11) -0.0106(12)
    C7 0.0226(13) 0.0278(14) 0.0295(14) -0.0024(11) -0.0123(11) -0.0083(12)
    C8 0.0231(13) 0.0272(14) 0.0355(15) -0.0045(11) -0.0151(11) -0.0093(12)
    C9 0.0246(13) 0.0230(13) 0.0310(15) -0.0057(11) -0.0106(11) -0.0046(11)
    C10 0.0240(13) 0.0201(13) 0.0287(14) -0.0009(10) -0.0115(11) -0.0074(11)
    C11 0.0194(12) 0.0238(13) 0.0351(15) -0.0006(10) -0.0104(11) -0.0126(12)
    C12 0.0215(12) 0.0315(14) 0.0267(14) -0.0052(11) -0.0083(11) -0.0103(12)
    C13 0.0233(14) 0.0287(14) 0.0304(14) -0.0042(11) -0.0098(11) -0.0096(12)
    C14 0.0442(18) 0.063(2) 0.067(2) -0.0051(16) -0.0316(17) -0.0349(19)
_geom_special_details
;
All e.s.d.'s (except the e.s.d. in the dihedral angle between two l.s. planes)
are estimated using the full covariance matrix. The cell e.s.d.'s are taken
into account individually in the estimation of e.s.d.'s in distances, angles
and torsion angles; correlations between e.s.d.'s in cell parameters are only
used when they are defined by crystal symmetry. An approximate (isotropic)
treatment of cell e.s.d.'s is used for estimating e.s.d.'s involving l.s.
planes.
;
loop_
    _geom_bond_atom_site_label_1
    _geom_bond_atom_site_label_2
    _geom_bond_site_symmetry_2
    _geom_bond_distance
    _geom_bond_publ_flag
    Cl1 C1 . 1.743(2) ?
    Cl2 C3 . 1.729(3) ?
    O1 C7 . 1.377(3) ?
    O1 C4 . 1.397(3) ?
    O2 C13 . 1.198(3) ?
    O3 C13 . 1.331(3) ?
    O3 C14 . 1.454(3) ?
    O4 N1 . 1.230(3) ?
    O5 N1 . 1.224(3) ?
    N1 C10 . 1.462(3) ?
    C1 C6 . 1.379(4) ?
    C1 C2 . 1.381(4) ?
    C2 C3 . 1.386(3) ?
    C2 H2 . 0.9500 ?
    C3 C4 . 1.382(4) ?
    C4 C5 . 1.381(4) ?
    C5 C6 . 1.389(3) ?
    C5 H5 . 0.9500 ?
    C6 H6 . 0.9500 ?
    C7 C8 . 1.386(3) ?
    C7 C12 . 1.394(3) ?
    C8 C9 . 1.383(3) ?
    C8 H8 . 0.9500 ?
    C9 C10 . 1.386(3) ?
    C9 H9 . 0.9500 ?
    C10 C11 . 1.393(3) ?
    C11 C12 . 1.383(3) ?
    C11 C13 . 1.504(3) ?
    C12 H12 . 0.9500 ?
    C14 H14A . 0.9800 ?
    C14 H14B . 0.9800 ?
    C14 H14C . 0.9800 ?
loop_
    _geom_angle_atom_site_label_1
    _geom_angle_atom_site_label_2
    _geom_angle_atom_site_label_3
    _geom_angle_site_symmetry_1
    _geom_angle_site_symmetry_3
    _geom_angle
    _geom_angle_publ_flag
    C7 O1 C4 . . 118.65(19) ?
    C13 O3 C14 . . 115.5(2) ?
    O5 N1 O4 . . 123.3(2) ?
    O5 N1 C10 . . 118.8(2) ?
    O4 N1 C10 . . 117.9(2) ?
    C6 C1 C2 . . 121.9(2) ?
    C6 C1 Cl1 . . 119.5(2) ?
    C2 C1 Cl1 . . 118.61(19) ?
    C1 C2 C3 . . 118.4(2) ?
    C1 C2 H2 . . 120.8 ?
    C3 C2 H2 . . 120.8 ?
    C4 C3 C2 . . 120.7(2) ?
    C4 C3 Cl2 . . 120.33(19) ?
    C2 C3 Cl2 . . 118.96(19) ?
    C5 C4 C3 . . 120.0(2) ?
    C5 C4 O1 . . 118.7(2) ?
    C3 C4 O1 . . 121.0(2) ?
    C4 C5 C6 . . 120.1(2) ?
    C4 C5 H5 . . 119.9 ?
    C6 C5 H5 . . 119.9 ?
    C1 C6 C5 . . 118.8(2) ?
    C1 C6 H6 . . 120.6 ?
    C5 C6 H6 . . 120.6 ?
    O1 C7 C8 . . 124.2(2) ?
    O1 C7 C12 . . 114.7(2) ?
    C8 C7 C12 . . 121.1(2) ?
    C9 C8 C7 . . 119.1(2) ?
    C9 C8 H8 . . 120.5 ?
    C7 C8 H8 . . 120.5 ?
    C8 C9 C10 . . 119.6(2) ?
    C8 C9 H9 . . 120.2 ?
    C10 C9 H9 . . 120.2 ?
    C9 C10 C11 . . 121.9(2) ?
    C9 C10 N1 . . 117.7(2) ?
    C11 C10 N1 . . 120.3(2) ?
    C12 C11 C10 . . 118.1(2) ?
    C12 C11 C13 . . 117.5(2) ?
    C10 C11 C13 . . 124.3(2) ?
    C11 C12 C7 . . 120.2(2) ?
    C11 C12 H12 . . 119.9 ?
    C7 C12 H12 . . 119.9 ?
    O2 C13 O3 . . 124.4(2) ?
    O2 C13 C11 . . 124.5(2) ?
    O3 C13 C11 . . 111.0(2) ?
    O3 C14 H14A . . 109.5 ?
    O3 C14 H14B . . 109.5 ?
    H14A C14 H14B . . 109.5 ?
    O3 C14 H14C . . 109.5 ?
    H14A C14 H14C . . 109.5 ?
    H14B C14 H14C . . 109.5 ?
loop_
    _geom_torsion_atom_site_label_1
    _geom_torsion_atom_site_label_2
    _geom_torsion_atom_site_label_3
    _geom_torsion_atom_site_label_4
    _geom_torsion_site_symmetry_1
    _geom_torsion_site_symmetry_2
    _geom_torsion_site_symmetry_3
    _geom_torsion_site_symmetry_4
    _geom_torsion
    _geom_torsion_publ_flag
    C6 C1 C2 C3 . . . . -0.2(4) ?
    Cl1 C1 C2 C3 . . . . 179.62(19) ?
    C1 C2 C3 C4 . . . . 1.6(4) ?
    C1 C2 C3 Cl2 . . . . -177.51(19) ?
    C2 C3 C4 C5 . . . . -2.1(4) ?
    Cl2 C3 C4 C5 . . . . 177.1(2) ?
    C2 C3 C4 O1 . . . . -175.6(2) ?
    Cl2 C3 C4 O1 . . . . 3.6(3) ?
    C7 O1 C4 C5 . . . . 109.5(3) ?
    C7 O1 C4 C3 . . . . -77.0(3) ?
    C3 C4 C5 C6 . . . . 1.0(4) ?
    O1 C4 C5 C6 . . . . 174.6(2) ?
    C2 C1 C6 C5 . . . . -0.9(4) ?
    Cl1 C1 C6 C5 . . . . 179.32(19) ?
    C4 C5 C6 C1 . . . . 0.5(4) ?
    C4 O1 C7 C8 . . . . -8.8(4) ?
    C4 O1 C7 C12 . . . . 171.5(2) ?
    O1 C7 C8 C9 . . . . -179.2(2) ?
    C12 C7 C8 C9 . . . . 0.5(4) ?
    C7 C8 C9 C10 . . . . -0.4(4) ?
    C8 C9 C10 C11 . . . . -0.5(4) ?
    C8 C9 C10 N1 . . . . 177.3(2) ?
    O5 N1 C10 C9 . . . . 21.5(3) ?
    O4 N1 C10 C9 . . . . -156.8(2) ?
    O5 N1 C10 C11 . . . . -160.7(2) ?
    O4 N1 C10 C11 . . . . 21.0(3) ?
    C9 C10 C11 C12 . . . . 1.2(4) ?
    N1 C10 C11 C12 . . . . -176.5(2) ?
    C9 C10 C11 C13 . . . . -174.7(2) ?
    N1 C10 C11 C13 . . . . 7.6(4) ?
    C10 C11 C12 C7 . . . . -1.1(4) ?
    C13 C11 C12 C7 . . . . 175.1(2) ?
    O1 C7 C12 C11 . . . . 180.0(2) ?
    C8 C7 C12 C11 . . . . 0.3(4) ?
    C14 O3 C13 O2 . . . . 5.6(4) ?
    C14 O3 C13 C11 . . . . -178.4(2) ?
    C12 C11 C13 O2 . . . . 61.9(4) ?
    C10 C11 C13 O2 . . . . -122.1(3) ?
    C12 C11 C13 O3 . . . . -114.1(3) ?
    C10 C11 C13 O3 . . . . 61.9(3) ?
loop_
    _geom_hbond_atom_site_label_D
    _geom_hbond_atom_site_label_H
    _geom_hbond_atom_site_label_A
    _geom_hbond_site_symmetry_A
    _geom_hbond_distance_DH
    _geom_hbond_distance_HA
    _geom_hbond_distance_DA
    _geom_hbond_angle_DHA
    C5 H5 O4 2_666 0.95 2.41 3.290(3) 153
    C6 H6 O5 1_556 0.95 2.43 3.243(3) 143
    C8 H8 O2 1_655 0.95 2.58 3.435(3) 151
_iucr_refine_instructions_details
;
TITL I in P-1
CELL 0.71073   8.4945   9.9610  10.3969  64.601  68.720  70.421
ZERR    2.00   0.0007   0.0008   0.0008   0.001   0.001   0.001
LATT 1
SFAC C  H  N  O  Cl
UNIT 28  18  2  10  4
SIZE 0.10 0.10 0.20
TEMP -100.000
OMIT 0 52
L.S. 4
ACTA
BOND $H
CONF
FMAP 2
PLAN 20
EQIV $1  1-x, 1-y, 1-z
EQIV $2  x, y, 1+z
EQIV $3  1+x, y, z
HTAB C5 O4_$1
HTAB C6 O5_$2
HTAB C8 O2_$3
WGHT    0.027400    0.555200
FVAR       0.24439
CL1   5    1.321946    0.117103    0.944824    11.00000    0.02806    0.04784 =
         0.03430   -0.01304   -0.01567   -0.00919
CL2   5    1.024704   -0.039626    0.668322    11.00000    0.04328    0.04701 =
         0.04977   -0.02966   -0.01889   -0.00538
O1    4    0.722441    0.201707    0.740180    11.00000    0.02433    0.04944 =
         0.02697   -0.00812   -0.01174   -0.01164
O2    4    0.269034    0.346087    0.441409    11.00000    0.02167    0.07607 =
         0.06979   -0.04779   -0.01012   -0.00598
O3    4    0.476984    0.220122    0.302256    11.00000    0.02881    0.05046 =
         0.05156   -0.03146   -0.01859   -0.00167
O4    4    0.533942    0.517780    0.136425    11.00000    0.03532    0.06524 =
         0.04569    0.00001   -0.02635   -0.00940
O5    4    0.808069    0.511887    0.058532    11.00000    0.03340    0.04505 =
         0.02990   -0.01166   -0.00561   -0.00960
N1    3    0.678228    0.481940    0.157492    11.00000    0.02975    0.02777 =
         0.03432   -0.00897   -0.01609   -0.00206
C1    1    1.145584    0.144000    0.881881    11.00000    0.02396    0.03061 =
         0.02163   -0.00404   -0.00879   -0.00880
C2    1    1.156920    0.054800    0.806098    11.00000    0.02337    0.02793 =
         0.02638   -0.00732   -0.00871   -0.00316
AFIX  43
H2    2    1.258873   -0.019298    0.788038    11.00000   -1.20000
AFIX   0
C3    1    1.015906    0.076058    0.757060    11.00000    0.02687    0.02719 =
         0.02449   -0.00826   -0.00823   -0.00728
C4    1    0.869434    0.186526    0.780215    11.00000    0.02337    0.03342 =
         0.02470   -0.00399   -0.01077   -0.01103
C5    1    0.860315    0.273902    0.857006    11.00000    0.02558    0.02808 =
         0.03160   -0.01146   -0.00991   -0.00120
AFIX  43
H5    2    0.758840    0.348748    0.874181    11.00000   -1.20000
AFIX   0
C6    1    0.999229    0.252571    0.909187    11.00000    0.03243    0.02759 =
         0.02733   -0.01057   -0.00806   -0.00848
AFIX  43
H6    2    0.993512    0.311737    0.962746    11.00000   -1.20000
AFIX   0
C7    1    0.722070    0.270892    0.593706    11.00000    0.02260    0.02778 =
         0.02947   -0.00833   -0.01226   -0.00244
C8    1    0.848922    0.344846    0.484398    11.00000    0.02312    0.02724 =
         0.03552   -0.00928   -0.01513   -0.00449
AFIX  43
H8    2    0.944972    0.349322    0.507615    11.00000   -1.20000
AFIX   0
C9    1    0.833698    0.412051    0.341016    11.00000    0.02457    0.02299 =
         0.03095   -0.00460   -0.01064   -0.00575
AFIX  43
H9    2    0.919061    0.463785    0.264777    11.00000   -1.20000
AFIX   0
C10   1    0.693151    0.403458    0.309243    11.00000    0.02400    0.02014 =
         0.02874   -0.00740   -0.01153   -0.00085
C11   1    0.565941    0.327708    0.417721    11.00000    0.01937    0.02384 =
         0.03512   -0.01255   -0.01043   -0.00056
C12   1    0.581103    0.262439    0.561030    11.00000    0.02149    0.03145 =
         0.02675   -0.01028   -0.00829   -0.00515
AFIX  43
H12   2    0.495149    0.211645    0.637520    11.00000   -1.20000
AFIX   0
C13   1    0.418812    0.303495    0.388069    11.00000    0.02335    0.02869 =
         0.03044   -0.00961   -0.00983   -0.00418
C14   1    0.344973    0.193397    0.263382    11.00000    0.04420    0.06274 =
         0.06731   -0.03494   -0.03160   -0.00511
AFIX 137
H14A  2    0.265760    0.140858    0.353306    11.00000   -1.50000
H14B  2    0.399948    0.130385    0.201336    11.00000   -1.50000
H14C  2    0.280213    0.290931    0.209295    11.00000   -1.50000
HKLF 4
REM  I in P-1
REM R1 =  0.0470 for   2217 Fo > 4sig(Fo)  and  0.0653 for all   2830 data
REM    200 parameters refined using      0 restraints
END
;
