# Supplementary material for: Bifenox: methyl 5-(2,4-di­chloro­phen­oxy)-2-nitro­benzoate
Source: Acta Crystallogr Sect E Struct Rep Online. 2013 Jul 6;69(Pt 8):o1206. doi: 10.1107/S1600536813018266 (PMC3793716; doi:10.1107/S1600536813018266)
Supplement: Supplementary file 2 [file e-69-o1206-Isup2.hkl]

# 
# h,k,l, Fc-squared, Fo-squared, sigma(Fo-squared) and status flag 
# 
data_I
_shelx_title ' JK283 in P-1' 
_shelx_refln_list_code          4 
_shelx_F_calc_maximum      135.49 
_exptl_crystal_F_000       348.00 
_reflns_d_resolution_high  0.8107 
 
loop_ 
 _symmetry_equiv_pos_as_xyz 
 'x, y, z' 
 '-x, -y, -z' 
 
_cell_length_a     8.4945 
_cell_length_b     9.9610 
_cell_length_c    10.3969 
_cell_angle_alpha  64.601 
_cell_angle_beta   68.720 
_cell_angle_gamma  70.421 
 
_shelx_F_squared_multiplier     1.000 
 
loop_ 
 _refln_index_h 
 _refln_index_k 
 _refln_index_l 
 _refln_F_squared_calc 
 _refln_F_squared_meas 
 _refln_F_squared_sigma 
 _refln_observed_status 
   1   0   0       20.56       17.54      1.09 o 
   2   0   0       93.77       98.45      3.55 o 
   3   0   0      483.01      437.31      8.85 o 
   4   0   0      360.03      337.78      8.50 o 
   5   0   0       88.32       92.04      4.57 o 
   6   0   0      982.54      970.98     19.17 o 
   7   0   0      979.37      994.50     41.52 o 
   8   0   0       29.53       46.04      7.53 o 
   9   0   0        4.65       24.78      7.03 o 
  -9   1   0       13.90       19.92      7.03 o 
  -8   1   0       36.33       57.76      9.54 o 
  -7   1   0      115.37      116.53     13.06 o 
  -6   1   0      271.54      277.25      9.40 o 
  -5   1   0        0.50        0.66      1.74 o 
  -4   1   0      139.07      127.21      5.15 o 
  -3   1   0     1331.42     1258.19     18.17 o 
  -2   1   0        8.65        6.36      1.79 o 
  -1   1   0     1453.01     1453.10     16.99 o 
   0   1   0       62.62       53.75      2.13 o 
   1   1   0     3546.79     3259.25     55.60 o 
   2   1   0     3936.28     3822.08     38.96 o 
   3   1   0     2254.23     2211.24     26.35 o 
   4   1   0        6.81       10.78      1.53 o 
   5   1   0       56.49       55.32      3.43 o 
   6   1   0       89.48       89.20      4.77 o 
   7   1   0       21.58       24.77      3.87 o 
   8   1   0      369.12      389.93     25.45 o 
   9   1   0       25.82       29.97      8.04 o 
  -8   2   0       76.66       71.82     11.05 o 
  -7   2   0       49.81       69.48     10.21 o 
  -6   2   0       49.49       42.83      9.29 o 
  -5   2   0      207.93      230.67      8.32 o 
  -4   2   0      125.12      111.16      5.12 o 
  -3   2   0      310.59      318.94      8.41 o 
  -2   2   0        2.28        5.05      1.72 o 
  -1   2   0     6442.68     6254.22     61.20 o 
   0   2   0      191.87      196.31      4.80 o 
   1   2   0      107.54       90.95      2.97 o 
   2   2   0      333.52      315.50      6.84 o 
   3   2   0        0.99        1.46      1.00 o 
   4   2   0       12.01       15.98      2.19 o 
   5   2   0     1899.73     1848.94     49.72 o 
   6   2   0      851.92      842.18     20.69 o 
   7   2   0      987.26      980.10     20.16 o 
   8   2   0       20.23       28.13      6.36 o 
   9   2   0       53.55       89.57      9.38 o 
  -7   3   0       70.24       72.49     10.05 o 
  -6   3   0      509.24      501.47     18.11 o 
  -5   3   0      127.64      130.70      7.75 o 
  -4   3   0      123.96      129.28      6.14 o 
  -3   3   0        2.73        1.56      2.26 o 
  -2   3   0      280.31      310.43      8.31 o 
  -1   3   0     2974.06     2936.22     41.61 o 
   0   3   0      145.07      135.69      4.24 o 
   1   3   0        8.13        7.13      1.05 o 
   2   3   0      891.98      850.95     13.22 o 
   3   3   0      318.94      313.38      7.94 o 
   4   3   0       45.73       46.20      3.03 o 
   5   3   0      997.13      979.21     18.17 o 
   6   3   0        7.51       10.99      3.10 o 
   7   3   0      249.88      217.27      8.24 o 
   8   3   0        6.28       18.25      5.02 o 
   9   3   0        9.98       13.90      6.53 o 
  -8   4   0       53.39       37.50      8.54 o 
  -7   4   0       11.76       10.21      5.69 o 
  -6   4   0       86.10       73.70     10.38 o 
  -5   4   0       10.44       11.22      3.41 o 
  -4   4   0      425.84      416.53     11.93 o 
  -3   4   0      516.84      470.73     12.13 o 
  -2   4   0      598.56      629.44     13.41 o 
  -1   4   0      212.13      200.61      6.48 o 
   0   4   0      371.86      382.19      8.25 o 
   1   4   0      172.27      185.90      8.20 o 
   2   4   0     1209.48     1160.60     16.74 o 
   3   4   0       63.55       79.72      3.69 o 
   4   4   0      116.69      102.00      4.91 o 
   5   4   0      586.15      579.21     13.88 o 
   6   4   0       21.29       25.48      3.15 o 
   7   4   0       36.47       36.13      4.84 o 
   8   4   0        4.82        8.05      3.36 o 
   9   4   0       13.69       10.21      6.19 o 
  -7   5   0       20.44       13.73      6.36 o 
  -6   5   0        3.24        9.02      3.95 o 
  -5   5   0       19.29       16.17      3.55 o 
  -4   5   0      180.29      185.21      7.71 o 
  -3   5   0        0.14        0.00      2.02 o 
  -2   5   0      121.76      115.66      5.71 o 
  -1   5   0       45.58       45.87      3.95 o 
   0   5   0      314.10      304.09      8.51 o 
   1   5   0      872.96      836.69     20.64 o 
   2   5   0       60.00       67.95      5.47 o 
   3   5   0      118.67      123.92      6.62 o 
   4   5   0      877.26      863.04     21.89 o 
   5   5   0        3.18        2.05      2.03 o 
   6   5   0        5.14        8.12      3.61 o 
   7   5   0        0.77        2.37      2.57 o 
  -6   6   0       43.47       33.40      4.98 o 
  -5   6   0        1.59        5.39      3.78 o 
  -4   6   0      155.47      135.71      8.34 o 
  -3   6   0       96.75       92.85      5.33 o 
  -2   6   0        7.53        8.90      2.38 o 
  -1   6   0      307.09      300.07     13.15 o 
   0   6   0       11.20       10.39      3.38 o 
   1   6   0       71.85       70.83      6.31 o 
   2   6   0       55.79       56.75      5.97 o 
   3   6   0      117.83      142.57      9.41 o 
   4   6   0       54.02       59.09      6.33 o 
   5   6   0        1.47        2.48      3.27 o 
   6   6   0       37.46       42.67      4.86 o 
   7   6   0       60.41       62.81     12.31 o 
   8   6   0       11.28        9.38      5.19 o 
   9   6   0        2.17        6.19      6.03 o 
  -5   7   0        5.83        9.04      7.53 o 
  -4   7   0      336.01      315.93     21.60 o 
  -3   7   0        0.98        7.42      3.68 o 
  -2   7   0        7.76        4.54      3.28 o 
  -1   7   0       12.67       13.09      5.86 o 
   0   7   0       71.57       80.04      7.60 o 
   1   7   0        1.99        4.97      3.09 o 
   2   7   0       55.35       44.69      6.39 o 
   3   7   0       32.05       43.37      6.18 o 
   4   7   0       29.52       34.44      5.52 o 
   5   7   0        0.41        0.00      3.42 o 
   6   7   0        5.75        9.82      4.10 o 
   7   7   0      104.12      103.59      7.79 o 
   8   7   0       24.76       21.10      6.03 o 
  -5   8   0       72.73       83.71     10.88 o 
  -4   8   0       23.39       24.61      8.20 o 
  -3   8   0       23.16       35.60      4.96 o 
  -2   8   0       42.16       55.07      5.67 o 
  -1   8   0      150.35      151.12      9.86 o 
   0   8   0        9.70       14.72      3.94 o 
   1   8   0        1.84        9.03      3.68 o 
   2   8   0       80.65       91.89      8.79 o 
   3   8   0       22.68       26.84      4.80 o 
   4   8   0       34.22       33.12      5.23 o 
   5   8   0        0.27        6.47      4.08 o 
   6   8   0       62.11       74.16      7.03 o 
   7   8   0       17.95       21.60      5.39 o 
   8   8   0       15.67       20.93      6.36 o 
  -3   9   0       16.11       31.81      8.37 o 
  -2   9   0        4.60        0.00      7.95 o 
  -1   9   0       33.23       45.31      5.92 o 
   0   9   0       34.15       40.77      5.91 o 
   1   9   0      215.01      237.43     13.38 o 
   2   9   0       33.99       31.62      5.72 o 
   3   9   0       71.73       69.65      9.46 o 
   4   9   0        5.37        7.65      4.48 o 
   5   9   0        0.04        2.72      4.49 o 
   6   9   0       37.78       35.68      6.25 o 
   7   9   0       21.40       24.16      6.36 o 
  -2  10   0       98.85      109.34     19.67 o 
  -1  10   0       15.59       19.71      5.60 o 
   0  10   0        0.00        0.77      4.54 o 
   1  10   0      194.31      190.01     12.23 o 
   2  10   0        7.95       21.88      5.23 o 
   3  10   0       12.75       27.81      5.55 o 
   4  10   0       59.02       69.36      6.89 o 
   5  10   0        1.53        0.34      5.10 o 
   6  10   0       38.84       37.94     16.16 o 
   1  11   0        3.42        5.85      5.78 o 
   2  11   0        6.14       13.48      9.96 o 
   3  11   0        6.47       35.62      7.95 o 
  -4 -10   1        4.82        7.62     13.48 o 
  -3 -10   1        0.09        8.10      6.11 o 
  -2 -10   1       54.44       70.89      7.96 o 
  -1 -10   1        0.00        0.00      5.26 o 
   0 -10   1      112.93      116.86     10.97 o 
   1 -10   1       36.87       29.13      7.87 o 
  -6  -9   1        6.44       10.40      7.62 o 
  -5  -9   1        5.51        3.51      5.17 o 
  -4  -9   1       81.10       69.89      7.15 o 
  -3  -9   1      150.20      169.25     11.20 o 
  -2  -9   1        5.28        6.33      4.65 o 
  -1  -9   1        3.04        9.92      8.37 o 
   0  -9   1        0.03        0.00      4.56 o 
   1  -9   1       31.37       40.21      5.96 o 
   2  -9   1        0.09       23.10      9.71 o 
   3  -9   1      284.57      263.53     21.43 o 
  -7  -8   1       15.85       16.24      6.36 o 
  -6  -8   1      188.11      195.14     11.98 o 
  -5  -8   1       17.67       23.61      4.83 o 
  -4  -8   1        0.04        0.93     10.97 o 
  -3  -8   1      326.44      316.15     20.68 o 
  -2  -8   1       51.98       54.82      7.53 o 
  -1  -8   1        0.71        3.09      3.90 o 
   0  -8   1      303.33      301.83     15.04 o 
   1  -8   1       96.19      100.95      7.92 o 
   2  -8   1        4.51       10.27      4.41 o 
   3  -8   1       55.15       67.64     10.88 o 
   4  -8   1      127.45      118.70     11.89 o 
  -8  -7   1        3.31        0.00      6.36 o 
  -7  -7   1       23.67       27.29      6.03 o 
  -6  -7   1       21.05       23.12      4.52 o 
  -5  -7   1        2.62        3.93      3.92 o 
  -4  -7   1       89.11      100.11      9.71 o 
  -3  -7   1      301.58      299.47     22.18 o 
  -2  -7   1        3.65        4.97      3.59 o 
  -1  -7   1      181.34      189.48     11.64 o 
   0  -7   1       96.41       99.90      8.87 o 
   1  -7   1        0.16       13.39      8.37 o 
   2  -7   1      317.87      301.41     13.76 o 
   3  -7   1      210.03      239.42     19.59 o 
   4  -7   1       11.20        8.54      7.03 o 
   5  -7   1       16.02       13.39      8.04 o 
  -8  -6   1       17.27        8.54      5.69 o 
  -7  -6   1        1.05        0.50      5.02 o 
  -6  -6   1        7.80       10.26      3.84 o 
  -5  -6   1       37.33       36.43      8.62 o 
  -4  -6   1      227.18      211.27     11.34 o 
  -3  -6   1      104.87      116.85      8.48 o 
  -2  -6   1        0.91       11.22      8.54 o 
  -1  -6   1      154.06      145.52      9.40 o 
   0  -6   1      171.66      168.92      9.91 o 
   1  -6   1      142.73      153.67      9.63 o 
   2  -6   1      136.37      155.22     10.05 o 
   3  -6   1       77.93       87.77      6.50 o 
   4  -6   1        2.44        3.08      3.42 o 
   5  -6   1       19.14       12.49      5.94 o 
   6  -6   1       87.55       69.48     10.72 o 
  -9  -5   1        0.89        2.51      6.19 o 
  -8  -5   1       19.22       33.48      5.69 o 
  -7  -5   1       59.54       65.46      6.70 o 
  -6  -5   1      546.08      534.80     18.36 o 
  -5  -5   1       93.80       83.99      7.21 o 
  -4  -5   1       40.09       40.19      3.94 o 
  -3  -5   1       25.72       29.69      2.79 o 
  -2  -5   1       58.45       65.81      3.52 o 
  -1  -5   1      260.09      240.04      6.87 o 
   0  -5   1      343.07      341.47      9.34 o 
   1  -5   1       28.76       27.66      5.44 o 
   2  -5   1      378.42      352.55     10.48 o 
   3  -5   1        0.38        0.00      2.17 o 
   4  -5   1        1.33        1.48      3.00 o 
   5  -5   1      258.70      262.12     20.34 o 
   6  -5   1        0.39        0.00      3.98 o 
   7  -5   1       35.41       11.22      7.03 o 
  -9  -4   1       31.28       28.80      6.70 o 
  -8  -4   1       85.32       95.19      7.03 o 
  -7  -4   1        0.50        0.63      3.00 o 
  -6  -4   1      431.65      414.37     12.40 o 
  -5  -4   1       14.48       23.26      2.85 o 
  -4  -4   1       47.46       51.56      3.80 o 
  -3  -4   1      573.31      616.18     12.83 o 
  -2  -4   1       47.00       49.15      2.88 o 
  -1  -4   1      784.96      799.31     13.79 o 
   0  -4   1       12.51       15.15      2.03 o 
   1  -4   1       62.60       48.35      3.23 o 
   2  -4   1       73.50       71.97      4.19 o 
   3  -4   1       57.07       68.71      5.39 o 
   4  -4   1      222.96      232.90      8.57 o 
   5  -4   1      296.23      292.17     13.55 o 
   6  -4   1        0.95        5.20      3.50 o 
   7  -4   1       76.65       71.64      6.86 o 
   8  -4   1       15.77       20.43      7.20 o 
  -9  -3   1      121.00      128.92     13.23 o 
  -8  -3   1       20.33       19.55      3.85 o 
  -7  -3   1      201.18      218.36     10.58 o 
  -6  -3   1      100.53      104.05      6.80 o 
  -5  -3   1       68.27       70.52      4.57 o 
  -4  -3   1       62.39       54.36      4.49 o 
  -3  -3   1        0.54        1.11      1.38 o 
  -2  -3   1      181.10      229.32      6.50 o 
  -1  -3   1       50.55       52.60      2.82 o 
   0  -3   1     2506.02     2516.01     40.38 o 
   1  -3   1     2051.26     1979.94     25.36 o 
   2  -3   1      138.36      147.21      5.58 o 
   3  -3   1      311.10      352.69      9.49 o 
   4  -3   1      183.05      180.21      6.92 o 
   5  -3   1       16.03       21.13      3.85 o 
   6  -3   1       34.23       32.18      3.96 o 
   7  -3   1      153.30      152.56      9.70 o 
   8  -3   1       97.29       97.61     11.89 o 
  -9  -2   1       31.24       28.63      6.70 o 
  -8  -2   1      128.21      138.33      9.88 o 
  -7  -2   1      732.62      761.80     22.58 o 
  -6  -2   1        0.68        0.00      1.95 o 
  -5  -2   1        1.05        1.53      1.90 o 
  -4  -2   1      439.31      442.82     10.36 o 
  -3  -2   1      194.66      186.65      6.12 o 
  -2  -2   1      737.62      720.36     12.17 o 
  -1  -2   1    18358.60    16250.70    357.33 o 
   0  -2   1        4.14        7.95      2.00 o 
   1  -2   1     1083.44     1059.44     15.03 o 
   2  -2   1       95.84       86.93      3.94 o 
   3  -2   1      240.85      257.80      7.31 o 
   4  -2   1     1259.62     1350.50     25.10 o 
   5  -2   1       34.97       46.37      4.14 o 
   6  -2   1      370.37      408.68     21.77 o 
   7  -2   1       49.89       51.69      5.26 o 
   8  -2   1        6.43       16.91      5.52 o 
   9  -2   1       18.59       18.75      6.03 o 
  -9  -1   1        1.05        2.68      6.70 o 
  -8  -1   1      341.15      355.61     23.77 o 
  -7  -1   1      191.10      213.63     10.82 o 
  -6  -1   1       49.27       56.03      5.15 o 
  -5  -1   1       36.64       33.47      3.16 o 
  -4  -1   1      620.48      557.97     11.75 o 
  -3  -1   1       28.46       31.78      3.35 o 
  -2  -1   1      302.53      311.31      8.93 o 
  -1  -1   1     3981.11     3991.14     70.38 o 
   0  -1   1        7.15        6.49      1.02 o 
   1  -1   1     1018.27      957.38     12.60 o 
   2  -1   1        3.52        0.84      1.97 o 
   3  -1   1      412.62      406.49      8.67 o 
   4  -1   1       10.32        5.11      2.11 o 
   5  -1   1      124.33      134.94      5.65 o 
   6  -1   1       71.03       75.30      6.38 o 
   7  -1   1       81.39       73.71      6.44 o 
   8  -1   1       11.44        1.34      5.02 o 
   9  -1   1        5.40       21.10      5.86 o 
  -9   0   1       80.31       70.15     10.88 o 
  -8   0   1       49.43       50.90      8.04 o 
  -7   0   1      978.04      973.09     26.29 o 
  -6   0   1      137.19      137.94      8.11 o 
  -5   0   1       19.94       19.67      2.36 o 
  -4   0   1      388.09      372.20      9.21 o 
  -3   0   1       56.82       61.70      3.01 o 
  -2   0   1     1386.50     1294.36     16.65 o 
  -1   0   1       17.67       16.77      0.97 o 
   0   0   1        7.00        7.97      0.56 o 
   1   0   1      388.38      384.62      8.23 o 
   2   0   1        2.76        1.53      1.10 o 
   3   0   1      253.67      269.17      6.39 o 
   4   0   1       49.43       63.38      3.45 o 
   5   0   1      263.11      279.08      9.82 o 
   6   0   1     1462.48     1462.32     74.00 o 
   7   0   1      179.52      179.02     13.31 o 
   8   0   1        3.56        9.04      5.69 o 
   9   0   1       96.17       87.23      9.88 o 
  -9   1   1       89.89       92.75     12.22 o 
  -8   1   1       19.95       35.66      8.04 o 
  -7   1   1      506.00      507.96     29.13 o 
  -6   1   1      146.57      145.82      8.64 o 
  -5   1   1      823.38      819.43     16.67 o 
  -4   1   1      581.54      601.99     12.58 o 
  -3   1   1       42.03       47.82      2.70 o 
  -2   1   1     5137.87     5033.09     50.83 o 
  -1   1   1     3993.19     3947.75     80.61 o 
   0   1   1      638.20      615.06     11.14 o 
   1   1   1      332.12      303.24      5.02 o 
   2   1   1      386.71      382.07     10.97 o 
   3   1   1       53.38       51.04      2.61 o 
   4   1   1      281.43      273.58      7.28 o 
   5   1   1       25.36       30.10      4.39 o 
   6   1   1      344.13      363.33     10.90 o 
   7   1   1       91.57       81.93      8.54 o 
   8   1   1       83.53       53.74      7.37 o 
  -8   2   1      312.08      339.54     24.78 o 
  -7   2   1       17.50       15.07      5.19 o 
  -6   2   1        1.07        7.51      5.78 o 
  -5   2   1      416.50      411.44     11.52 o 
  -4   2   1       42.76       46.15      3.33 o 
  -3   2   1     1154.02     1242.08     19.34 o 
  -2   2   1     3241.48     3149.73     41.40 o 
  -1   2   1     7617.00     7142.54     69.12 o 
   0   2   1     6949.59     6451.31     91.19 o 
   1   2   1       11.25       13.16      1.29 o 
   2   2   1     1178.20     1198.95     18.03 o 
   3   2   1        1.78        5.92      1.87 o 
   4   2   1     1042.81     1069.06     16.96 o 
   5   2   1        4.07        5.04      1.81 o 
   6   2   1       87.78       91.71      4.73 o 
   7   2   1      488.57      471.41     17.04 o 
   8   2   1       21.76       26.62      6.86 o 
   9   2   1       38.47       34.99      7.20 o 
  10   2   1       17.40        0.00      6.19 o 
  -8   3   1        0.34        0.00      6.53 o 
  -7   3   1       25.95       26.79      7.53 o 
  -6   3   1       56.64       58.26      9.04 o 
  -5   3   1      230.57      218.60      8.28 o 
  -4   3   1       23.18       23.68      2.91 o 
  -3   3   1      269.56      267.71      8.35 o 
  -2   3   1      309.12      353.69      8.98 o 
  -1   3   1       19.91       24.84      3.25 o 
   0   3   1     9103.13     8434.77    127.05 o 
   1   3   1     1833.41     1766.16     27.12 o 
   2   3   1      697.05      661.74     10.59 o 
   3   3   1      521.41      502.09     10.26 o 
   4   3   1       45.93       44.80      4.95 o 
   5   3   1      392.94      405.21     10.39 o 
   6   3   1        7.02        9.47      1.89 o 
   7   3   1     1440.15     1474.12     30.00 o 
   8   3   1      206.10      172.56     19.25 o 
   9   3   1       41.28       61.78      8.20 o 
  10   3   1       23.90       49.56      8.04 o 
  -8   4   1       13.06       22.77      7.53 o 
  -7   4   1        0.92       13.06      6.19 o 
  -6   4   1        0.22       11.05      6.36 o 
  -5   4   1        7.57        6.95      2.47 o 
  -4   4   1        1.08        2.25      2.29 o 
  -3   4   1      246.16      218.98      8.17 o 
  -2   4   1      222.84      199.42      7.01 o 
  -1   4   1      241.18      254.07     11.70 o 
   0   4   1        4.59        4.34      1.15 o 
   1   4   1       54.03       68.88      4.98 o 
   2   4   1       26.69       23.10      1.82 o 
   3   4   1     1407.28     1406.53     19.98 o 
   4   4   1      136.80      131.86      5.13 o 
   5   4   1      199.48      211.44      7.26 o 
   6   4   1      450.61      471.66     12.40 o 
   7   4   1      175.83      165.46      7.04 o 
   8   4   1        0.95        3.36      5.11 o 
   9   4   1       13.23       15.57      5.69 o 
  -7   5   1       31.72       37.50      7.87 o 
  -6   5   1      288.12      261.35     19.59 o 
  -5   5   1      315.14      284.75     10.19 o 
  -4   5   1        1.47        0.00      2.37 o 
  -3   5   1      282.47      284.38      9.81 o 
  -2   5   1       34.47       30.01      3.74 o 
  -1   5   1        0.27        1.64      1.66 o 
   0   5   1      923.79      901.25     15.19 o 
   1   5   1      519.35      517.05     17.91 o 
   2   5   1      154.48      175.66      8.57 o 
   3   5   1       98.93       97.32      3.79 o 
   4   5   1       63.48       67.83      3.68 o 
   5   5   1       35.19       37.57      5.30 o 
   6   5   1      772.73      763.95     17.08 o 
   7   5   1       70.46       57.88      4.77 o 
   8   5   1       74.03       53.98      4.34 o 
  -6   6   1        0.55        3.18      5.52 o 
  -5   6   1        3.97        3.85      5.69 o 
  -4   6   1       34.16       48.64      4.18 o 
  -3   6   1       70.56       67.45      4.98 o 
  -2   6   1        2.44        0.95      8.62 o 
  -1   6   1      197.44      189.94      7.35 o 
   0   6   1      312.82      304.83      8.36 o 
   1   6   1        0.19        3.93      7.87 o 
   2   6   1     1159.94     1134.30     47.21 o 
   3   6   1      400.27      382.32     14.46 o 
   4   6   1      134.60      140.84      8.93 o 
   5   6   1        0.51        0.00      3.10 o 
   6   6   1      455.67      457.04     16.85 o 
   7   6   1        4.08        6.46      3.66 o 
   8   6   1      170.11      180.92     24.03 o 
  -5   7   1       15.93       10.38      7.37 o 
  -4   7   1      220.52      183.60     10.04 o 
  -3   7   1       20.54       26.42      7.95 o 
  -2   7   1       19.63        8.40      3.73 o 
  -1   7   1      132.51      137.33      9.17 o 
   0   7   1       67.07       70.44      7.36 o 
   1   7   1      112.90      129.27      9.22 o 
   2   7   1      791.99      814.71     23.41 o 
   3   7   1      949.57      982.82     26.48 o 
   4   7   1       40.00       46.49      6.19 o 
   5   7   1      536.08      510.05     18.52 o 
   6   7   1       81.00       85.57      6.84 o 
   7   7   1        0.49        1.45      3.90 o 
   8   7   1        0.47        0.00      6.78 o 
   9   7   1      124.32       95.43     10.55 o 
  -4   8   1       15.24       13.90      7.37 o 
  -3   8   1       15.06       16.32      7.95 o 
  -2   8   1        1.74        1.38      3.94 o 
  -1   8   1      153.05      158.05     10.38 o 
   0   8   1       86.53       93.33      8.02 o 
   1   8   1       15.50       19.09      4.22 o 
   2   8   1      109.03      106.20      8.71 o 
   3   8   1       14.08       17.62      4.16 o 
   4   8   1       90.72      104.97      8.16 o 
   5   8   1      247.25      238.17     12.79 o 
   6   8   1        1.11        0.00      3.69 o 
   7   8   1        0.01        3.96      4.36 o 
   8   8   1      136.32      118.86      8.86 o 
  -4   9   1        6.53       11.55      8.71 o 
  -3   9   1       58.15       59.54      6.31 o 
  -2   9   1        9.46       39.01      9.38 o 
  -1   9   1       14.60       22.39      4.64 o 
   0   9   1        0.58        2.19      3.87 o 
   1   9   1      238.25      268.02     14.16 o 
   2   9   1       73.10       73.88      7.79 o 
   3   9   1        3.24        2.42      4.03 o 
   4   9   1        7.03        2.96      4.00 o 
   5   9   1       43.68       49.17      6.12 o 
   6   9   1        0.33        0.00      5.78 o 
   7   9   1       82.44       71.70      9.71 o 
  -2  10   1       13.44       35.94     10.63 o 
  -1  10   1        0.03        4.86     11.72 o 
   0  10   1       35.18       36.50      6.36 o 
   1  10   1      103.48      123.92      9.56 o 
   2  10   1      133.00      142.43      9.97 o 
   3  10   1        0.16        0.00      4.10 o 
   4  10   1       38.97       51.91      6.76 o 
   5  10   1        2.47        1.14      4.80 o 
   6  10   1        0.42       11.51      5.94 o 
   0  11   1       11.16       10.62      5.68 o 
   1  11   1       95.98       88.80      8.52 o 
   2  11   1        1.39        6.12      5.17 o 
   3  11   1        0.03        8.27      6.28 o 
   4  11   1       54.23       59.60     10.38 o 
   5  11   1        4.57       17.62      5.73 o 
  -2 -10   2       72.97       77.50      9.96 o 
  -1 -10   2        7.30        5.85      6.19 o 
   0 -10   2       97.19      103.25     21.10 o 
  -5  -9   2        5.39        5.12      5.66 o 
  -4  -9   2      238.04      235.90     13.66 o 
  -3  -9   2        6.26       18.89     14.98 o 
  -2  -9   2       17.76       16.58      5.33 o 
  -1  -9   2        6.69       13.76      8.79 o 
   0  -9   2       47.01       57.54      7.23 o 
   1  -9   2       26.74       27.02      5.35 o 
  -6  -8   2        2.59        0.00      6.70 o 
  -5  -8   2        3.96       16.35     11.55 o 
  -4  -8   2        4.83        0.00      4.69 o 
  -3  -8   2        3.79        8.00      4.54 o 
  -2  -8   2       30.27       26.29      5.30 o 
  -1  -8   2      140.76      172.02     10.93 o 
   0  -8   2       76.84       98.31      8.35 o 
   1  -8   2        0.04        0.00      4.43 o 
   2  -8   2        4.72       10.55      8.87 o 
   3  -8   2       39.20       51.40      8.87 o 
   4  -8   2       12.89       26.62      8.87 o 
  -7  -7   2       56.00       36.83      7.37 o 
  -6  -7   2       49.38       44.20      6.19 o 
  -5  -7   2      359.42      369.99     16.97 o 
  -4  -7   2        0.26        1.44      3.52 o 
  -3  -7   2       83.01       86.32      7.93 o 
  -2  -7   2       66.77       73.33      7.25 o 
  -1  -7   2        1.82        0.33      7.28 o 
   0  -7   2       13.85       24.04      4.67 o 
   1  -7   2       76.90       93.71      9.79 o 
   2  -7   2       30.70       32.13      4.93 o 
   3  -7   2      193.62      223.34     19.59 o 
   4  -7   2        0.02        3.01      6.70 o 
   5  -7   2        0.01       11.22      8.54 o 
  -8  -6   2       82.34       82.04      9.71 o 
  -7  -6   2       20.38       31.48      5.86 o 
  -6  -6   2       13.94       13.90      5.02 o 
  -5  -6   2       16.48       30.78      6.11 o 
  -4  -6   2       20.31       12.28      4.21 o 
  -3  -6   2       79.58       94.00      7.84 o 
  -2  -6   2      185.60      207.20     11.58 o 
  -1  -6   2       42.47       44.69      5.88 o 
   0  -6   2       14.05       21.85      4.21 o 
   1  -6   2        4.17        0.79      4.77 o 
   2  -6   2        6.76        8.30      3.23 o 
   3  -6   2      241.82      247.12     20.59 o 
   4  -6   2       47.32       59.94      8.71 o 
   5  -6   2       20.18       23.77      7.37 o 
   6  -6   2        3.65        9.71      8.54 o 
  -8  -5   2        3.03       11.22      6.19 o 
  -7  -5   2       30.88       20.59      5.52 o 
  -6  -5   2      371.36      362.47     20.76 o 
  -5  -5   2       27.36       30.22      4.61 o 
  -4  -5   2        3.16        9.81      3.78 o 
  -3  -5   2       37.75       43.60      6.53 o 
  -2  -5   2      392.01      385.45     10.41 o 
  -1  -5   2      211.09      216.72      7.38 o 
   0  -5   2     1009.97     1007.99     19.15 o 
   1  -5   2     1078.70     1089.51     29.42 o 
   2  -5   2       47.95       43.80      3.85 o 
   3  -5   2        0.45        3.36      2.35 o 
   4  -5   2      180.10      165.83     10.29 o 
   5  -5   2        1.40        0.00      3.78 o 
   6  -5   2       27.93       20.59      6.86 o 
   7  -5   2       67.62       61.03      6.10 o 
  -8  -4   2       88.36       75.91      6.56 o 
  -7  -4   2       33.17       38.46      7.53 o 
  -6  -4   2      107.18      119.46      7.28 o 
  -5  -4   2       24.64       24.08      3.16 o 
  -4  -4   2       37.88       40.51      3.37 o 
  -3  -4   2      573.97      549.26     13.71 o 
  -2  -4   2      179.13      171.89      6.42 o 
  -1  -4   2       73.41       80.29      4.20 o 
   0  -4   2      920.20      906.98     16.95 o 
   1  -4   2      118.88      116.61      6.14 o 
   2  -4   2      542.98      564.35     13.11 o 
   3  -4   2      336.22      330.30     10.05 o 
   4  -4   2      112.76      127.41      8.77 o 
   5  -4   2      209.22      224.01     11.73 o 
   6  -4   2       11.28       21.02      4.24 o 
   7  -4   2       18.74       28.59      6.45 o 
   8  -4   2       33.12       22.16      5.17 o 
  -8  -3   2      143.69      136.37      9.15 o 
  -7  -3   2       66.04       53.24      4.89 o 
  -6  -3   2      207.78      221.98     10.93 o 
  -5  -3   2       47.66       60.20      6.11 o 
  -4  -3   2      103.93      118.82      6.80 o 
  -3  -3   2       87.69       90.04      4.69 o 
  -2  -3   2      798.81      835.14     15.15 o 
  -1  -3   2      101.26       96.89      4.46 o 
   0  -3   2      253.62      230.11      7.18 o 
   1  -3   2      453.90      446.18     10.20 o 
   2  -3   2       62.62       61.23      3.55 o 
   3  -3   2      590.40      623.63     13.29 o 
   4  -3   2        1.51        0.00      4.86 o 
   5  -3   2       17.20       26.06      5.36 o 
   6  -3   2      181.63      168.02     10.00 o 
   7  -3   2       40.49       40.81      4.78 o 
   8  -3   2       89.13       86.00      7.46 o 
  -9  -2   2        6.14       11.22      7.03 o 
  -8  -2   2       65.95       82.04      8.29 o 
  -7  -2   2      138.98      143.95      8.77 o 
  -6  -2   2        3.75        8.45      3.07 o 
  -5  -2   2      170.72      186.47      9.50 o 
  -4  -2   2        0.08        3.03      1.88 o 
  -3  -2   2      893.56      931.19     16.09 o 
  -2  -2   2      586.19      627.80     12.08 o 
  -1  -2   2     2025.30     1907.26     24.26 o 
   0  -2   2      340.44      334.69      8.15 o 
   1  -2   2      199.11      199.33      5.97 o 
   2  -2   2      258.19      251.49      6.70 o 
   3  -2   2      905.09      882.39     15.00 o 
   4  -2   2       11.22       10.37      1.83 o 
   5  -2   2      603.23      591.56     25.53 o 
   6  -2   2      631.24      615.96     29.13 o 
   7  -2   2        0.00        0.00      3.25 o 
   8  -2   2       79.64       64.75     12.47 o 
   9  -2   2       36.43       33.48      7.70 o 
  -9  -1   2       19.38       30.14      7.37 o 
  -8  -1   2       63.48       68.28      7.79 o 
  -7  -1   2      165.22      175.48     12.22 o 
  -6  -1   2       12.99       17.45      3.57 o 
  -5  -1   2       25.14       26.74      3.84 o 
  -4  -1   2      700.55      696.00     13.65 o 
  -3  -1   2     1523.13     1700.86     23.25 o 
  -2  -1   2      653.19      652.52     11.89 o 
  -1  -1   2     4263.98     4101.53     58.06 o 
   0  -1   2    10157.81    10007.10     94.17 o 
   1  -1   2      266.61      249.91      6.04 o 
   2  -1   2      368.13      363.72      7.21 o 
   3  -1   2      191.00      187.17      5.84 o 
   4  -1   2      133.95      162.94      7.45 o 
   5  -1   2     1799.51     1804.34     37.31 o 
   6  -1   2      792.57      778.04     23.52 o 
   7  -1   2      367.67      370.53     16.04 o 
   8  -1   2       40.17       36.65      5.17 o 
   9  -1   2       47.50       42.69      7.03 o 
  -8   0   2       14.10       16.57      5.52 o 
  -7   0   2       14.70       20.68      3.95 o 
  -6   0   2       48.93       49.38      5.07 o 
  -5   0   2       18.70       24.28      3.81 o 
  -4   0   2       53.26       47.49      3.01 o 
  -3   0   2      100.68       91.97      7.60 o 
  -2   0   2      215.85      206.19      5.30 o 
  -1   0   2     3729.05     3502.15     52.83 o 
   0   0   2      560.59      525.41      8.44 o 
   1   0   2      771.63      786.74     12.85 o 
   2   0   2     4910.49     4588.63     67.14 o 
   3   0   2      319.08      326.51      6.34 o 
   4   0   2      223.76      219.18      5.90 o 
   5   0   2       10.96       22.41      2.32 o 
   6   0   2      661.78      657.84     20.76 o 
   7   0   2        7.68       10.42      3.31 o 
   8   0   2      364.47      371.11     16.51 o 
   9   0   2        9.72       12.22      5.86 o 
  -8   1   2       20.19       23.77      6.53 o 
  -7   1   2       11.51       16.01      4.14 o 
  -6   1   2      214.70      220.27     11.25 o 
  -5   1   2        1.50        6.09      4.44 o 
  -4   1   2       42.43       41.94      8.79 o 
  -3   1   2       56.83       70.89      3.22 o 
  -2   1   2       67.10       63.85      4.56 o 
  -1   1   2       87.04       83.67      5.38 o 
   0   1   2     1671.83     1580.27     18.61 o 
   1   1   2     1858.20     1891.59     33.48 o 
   2   1   2       33.63       39.84      1.91 o 
   3   1   2      709.65      735.91     11.13 o 
   4   1   2     2059.53     2147.02     54.77 o 
   5   1   2     1971.80     2006.94     26.74 o 
   6   1   2      232.41      252.64     11.77 o 
   7   1   2        0.54        0.00      5.02 o 
   8   1   2      195.39      196.30     11.13 o 
   9   1   2       57.11       58.93      8.54 o 
  10   1   2        5.59        8.20      5.69 o 
  -8   2   2       56.77       67.14     10.05 o 
  -7   2   2       60.14       68.64      9.88 o 
  -6   2   2      144.32      157.45      9.49 o 
  -5   2   2       29.29       28.12      4.24 o 
  -4   2   2       92.08       71.42      3.98 o 
  -3   2   2       33.70       26.57      3.82 o 
  -2   2   2      639.06      625.35     16.82 o 
  -1   2   2        0.10        0.00      2.10 o 
   0   2   2       20.84       27.66      2.67 o 
   1   2   2      137.36      141.75      4.56 o 
   2   2   2      117.20      119.16      4.13 o 
   3   2   2      103.01      106.88      3.80 o 
   4   2   2     1176.99     1231.03     26.45 o 
   5   2   2     1191.07     1266.48     19.74 o 
   6   2   2      248.61      229.46      7.64 o 
   7   2   2      268.47      269.88     12.51 o 
   8   2   2      122.73      126.06      8.44 o 
   9   2   2       26.91       22.65      5.69 o 
  10   2   2       52.60       59.77      9.54 o 
  -8   3   2       32.28       56.09      8.71 o 
  -7   3   2      816.84      831.60     40.52 o 
  -6   3   2       17.88       18.45      3.89 o 
  -5   3   2      115.20      120.47     12.22 o 
  -4   3   2      184.64      174.71      7.00 o 
  -3   3   2      176.61      163.86      6.33 o 
  -2   3   2     1378.05     1390.28     20.84 o 
  -1   3   2      925.25      856.21     14.24 o 
   0   3   2     3551.08     3576.10     54.56 o 
   1   3   2     4186.08     4229.91     43.85 o 
   2   3   2       22.98       21.82      2.12 o 
   3   3   2       54.17       56.07      2.85 o 
   4   3   2      141.63      140.25      5.06 o 
   5   3   2      221.76      238.69      7.41 o 
   6   3   2        0.65        0.00      1.81 o 
   7   3   2      501.96      519.92     17.99 o 
   8   3   2       79.69       68.78      8.04 o 
   9   3   2       32.71       31.18      6.70 o 
  10   3   2      235.00      281.61     21.26 o 
  -7   4   2       31.53       39.85      8.20 o 
  -6   4   2        0.84       11.48      3.74 o 
  -5   4   2      284.73      277.33     12.75 o 
  -4   4   2      431.50      437.79     12.35 o 
  -3   4   2       37.87       44.08      3.77 o 
  -2   4   2      138.02      149.92      6.16 o 
  -1   4   2        0.45        2.57      1.59 o 
   0   4   2       37.51       40.12      2.87 o 
   1   4   2     1823.28     1788.09     22.45 o 
   2   4   2      590.41      616.21     10.99 o 
   3   4   2       70.68       75.31      3.37 o 
   4   4   2      790.08      838.78     17.25 o 
   5   4   2     1241.83     1334.23     38.31 o 
   6   4   2      675.95      644.10     14.59 o 
   7   4   2       14.44       13.99      2.53 o 
   8   4   2       44.50       43.24      7.95 o 
   9   4   2       35.14       17.41      6.53 o 
  10   4   2       20.86       18.75      6.03 o 
  -7   5   2       13.04        8.54      7.03 o 
  -6   5   2       48.67       58.43      9.04 o 
  -5   5   2      158.58      141.33      9.03 o 
  -4   5   2      140.01      137.52      6.43 o 
  -3   5   2        5.20        9.69      2.79 o 
  -2   5   2     1264.57     1222.19     23.36 o 
  -1   5   2     2498.43     2430.98     36.90 o 
   0   5   2     1445.78     1433.64     21.14 o 
   1   5   2      264.61      280.46      6.56 o 
   2   5   2     2310.78     2312.60     37.80 o 
   3   5   2      157.28      147.44      4.93 o 
   4   5   2       61.61       64.73      3.73 o 
   5   5   2     1059.85     1082.78     19.28 o 
   6   5   2        5.59        5.51      1.84 o 
   7   5   2      513.89      509.51     13.62 o 
   8   5   2       71.07       80.03     14.31 o 
   9   5   2        7.99       19.36     12.56 o 
  -6   6   2       29.24       39.18      7.37 o 
  -5   6   2      355.17      363.92     15.33 o 
  -4   6   2      174.46      154.65     10.90 o 
  -3   6   2        2.47        3.29      3.58 o 
  -2   6   2       37.30       38.56      4.15 o 
  -1   6   2       10.85       12.51      2.46 o 
   0   6   2      203.12      197.13      6.63 o 
   1   6   2     1299.93     1281.32     27.99 o 
   2   6   2      101.23       98.81      6.95 o 
   3   6   2       11.32       14.90      7.87 o 
   4   6   2      254.40      265.61     11.91 o 
   5   6   2      149.66      153.72      9.12 o 
   6   6   2        3.30        3.90      3.17 o 
   7   6   2      371.14      375.53     17.91 o 
   8   6   2       24.63       18.25      4.69 o 
  -4   7   2       14.21       14.53      3.74 o 
  -3   7   2        7.10        9.26      3.81 o 
  -2   7   2      713.26      665.67     21.09 o 
  -1   7   2        1.33        0.80      3.77 o 
   0   7   2      329.15      337.40     14.92 o 
   1   7   2        0.79        5.70      3.62 o 
   2   7   2      105.00      112.17      8.27 o 
   3   7   2       37.49       32.70     13.73 o 
   4   7   2      365.83      339.31     14.43 o 
   5   7   2       11.66       15.33      3.77 o 
   6   7   2       89.48      102.30      7.06 o 
   7   7   2      109.92      105.77      7.76 o 
   8   7   2        1.98        5.92      5.52 o 
   9   7   2       47.58       63.12     13.39 o 
  -4   8   2       54.05       45.87      7.03 o 
  -3   8   2      184.76      189.20     10.35 o 
  -2   8   2       52.17       54.44      5.65 o 
  -1   8   2       69.05       65.48      6.47 o 
   0   8   2      646.60      672.34     22.60 o 
   1   8   2     1052.85      987.65     36.08 o 
   2   8   2      108.18      102.17      8.54 o 
   3   8   2       11.99       14.78     10.97 o 
   4   8   2       15.54       22.42      5.78 o 
   5   8   2       11.96        9.13      3.85 o 
   6   8   2      187.78      199.48     11.57 o 
   7   8   2      173.51      197.11     11.49 o 
   8   8   2        2.01        0.00      4.63 o 
   9   8   2       23.23       47.21     10.55 o 
  -3   9   2       46.24       46.22      8.62 o 
  -2   9   2        0.08        5.52      4.46 o 
  -1   9   2      127.48      142.49      9.41 o 
   0   9   2      177.42      175.36     10.93 o 
   1   9   2      283.69      294.90     14.56 o 
   2   9   2       44.40       45.94      6.06 o 
   3   9   2       87.37       92.01      7.45 o 
   4   9   2       64.95       64.50      6.45 o 
   5   9   2       18.24       19.09      4.74 o 
   6   9   2       66.83       68.48      6.31 o 
   7   9   2       18.72       23.17      5.27 o 
   8   9   2       25.31       23.05     11.72 o 
  -2  10   2        8.75       19.21      5.37 o 
  -1  10   2        6.55       16.35      4.71 o 
   0  10   2       41.48       44.72      6.43 o 
   1  10   2       22.82       33.43      5.68 o 
   2  10   2        8.46       11.83      4.33 o 
   3  10   2      185.10      160.32     10.59 o 
   4  10   2        0.43        1.08      4.02 o 
   5  10   2       43.35       41.79      5.88 o 
   6  10   2       40.48       38.11      6.70 o 
   7  10   2        2.81        4.61      5.50 o 
  -1  11   2       13.63       25.11      6.01 o 
   0  11   2       19.29       23.83      5.63 o 
   1  11   2       83.80       74.80      7.07 o 
   2  11   2        0.34       11.40      4.97 o 
   3  11   2        1.57        6.88      4.83 o 
   4  11   2       12.15       20.83      5.32 o 
   5  11   2       58.65       70.73      7.58 o 
   6  11   2       28.64       24.59      6.01 o 
  -3  -9   3        0.21        0.00      9.29 o 
  -2  -9   3        9.04       13.26      7.12 o 
  -1  -9   3      194.07      194.89     12.16 o 
   0  -9   3       67.04       73.12      7.11 o 
   1  -9   3       20.48       37.00     10.21 o 
  -5  -8   3        3.76        0.00      6.70 o 
  -4  -8   3        4.40        0.00      5.07 o 
  -3  -8   3        4.64        6.77      6.36 o 
  -2  -8   3        0.20       13.19      5.69 o 
  -1  -8   3       10.75       24.19      5.86 o 
   0  -8   3       37.91       45.12      7.20 o 
   1  -8   3       52.42       63.30      6.74 o 
   2  -8   3       26.12       34.15     10.05 o 
   3  -8   3        6.22        8.71      8.54 o 
  -6  -7   3       11.51        9.21      6.19 o 
  -5  -7   3        7.57       21.60      6.86 o 
  -4  -7   3       18.38       28.36      5.27 o 
  -3  -7   3      118.07      122.28      9.25 o 
  -2  -7   3       91.73       99.22      8.20 o 
  -1  -7   3        6.01        6.56      7.03 o 
   0  -7   3      436.04      448.84     18.26 o 
   1  -7   3       62.67       70.46      7.15 o 
   2  -7   3       14.04       11.22      8.04 o 
   3  -7   3       11.33       24.28      8.04 o 
   4  -7   3        2.70        7.53      7.53 o 
   5  -7   3      127.85      119.21     13.73 o 
  -7  -6   3       52.24       37.17      7.87 o 
  -6  -6   3       24.38       33.82      6.03 o 
  -5  -6   3        1.21        5.86      5.02 o 
  -4  -6   3      177.29      197.85     11.42 o 
  -3  -6   3        0.02        1.91      3.74 o 
  -2  -6   3      122.23      125.64      8.84 o 
  -1  -6   3       44.91       49.68      5.81 o 
   0  -6   3       38.72       47.61      5.78 o 
   1  -6   3       27.21       40.89      5.38 o 
   2  -6   3        0.73        0.00      3.44 o 
   3  -6   3       49.52       58.77      9.54 o 
   4  -6   3      144.72      127.74     14.06 o 
   5  -6   3        5.86       16.57      7.70 o 
   6  -6   3       34.43       24.95      9.38 o 
  -7  -5   3      141.27      133.44     11.89 o 
  -6  -5   3      225.23      197.56     14.90 o 
  -5  -5   3       83.71       76.18      8.87 o 
  -4  -5   3       11.13       16.09      3.84 o 
  -3  -5   3        2.81        2.61      3.34 o 
  -2  -5   3        0.17        6.73      3.46 o 
  -1  -5   3       81.72       92.93      7.58 o 
   0  -5   3       21.89       22.48      2.91 o 
   1  -5   3        4.69        3.97      2.48 o 
   2  -5   3        2.51        4.78      2.63 o 
   3  -5   3        0.50        6.01      3.45 o 
   4  -5   3       54.30       53.94      6.78 o 
   5  -5   3        2.80        6.96     10.38 o 
   6  -5   3       73.92       63.35      6.50 o 
   7  -5   3      226.93      191.31     11.96 o 
  -8  -4   3       28.19       21.26      6.19 o 
  -7  -4   3       12.91       18.66      3.89 o 
  -6  -4   3        5.79        7.13      3.37 o 
  -5  -4   3      172.16      148.53      8.46 o 
  -4  -4   3      315.08      331.85     10.76 o 
  -3  -4   3        6.90       11.45      2.38 o 
  -2  -4   3      241.56      257.06     10.51 o 
  -1  -4   3      204.69      214.58      7.89 o 
   0  -4   3        7.29        8.62      3.89 o 
   1  -4   3        5.91        9.37      2.42 o 
   2  -4   3      635.48      645.40     14.95 o 
   3  -4   3      268.89      263.17      8.88 o 
   4  -4   3       28.84       26.59      4.55 o 
   5  -4   3      319.61      310.31     14.93 o 
   6  -4   3       12.71       24.39      7.03 o 
   7  -4   3       18.59       26.54      4.98 o 
   8  -4   3        1.19        2.70      7.87 o 
  -8  -3   3      266.14      262.47     13.46 o 
  -7  -3   3      148.31      155.08      9.42 o 
  -6  -3   3       71.08       56.68      5.27 o 
  -5  -3   3      135.44      163.51      9.12 o 
  -4  -3   3       54.84       46.33      4.55 o 
  -3  -3   3      114.09      113.87      5.73 o 
  -2  -3   3     1699.58     1700.27     25.58 o 
  -1  -3   3     3247.01     3308.06     40.41 o 
   0  -3   3       45.53       59.92      3.82 o 
   1  -3   3      920.78      972.50     17.54 o 
   2  -3   3      688.36      659.46     13.92 o 
   3  -3   3        0.24        3.07      1.76 o 
   4  -3   3      270.79      302.26     13.85 o 
   5  -3   3      220.01      218.85     16.66 o 
   6  -3   3       57.01       52.32      6.27 o 
   7  -3   3       16.41       19.33      4.62 o 
   8  -3   3        2.12        9.97      6.19 o 
  -8  -2   3      155.40      162.20     10.12 o 
  -7  -2   3        7.13       13.44      3.69 o 
  -6  -2   3        2.71        7.67      2.93 o 
  -5  -2   3      236.67      248.45     11.61 o 
  -4  -2   3       32.39       40.20      4.19 o 
  -3  -2   3       95.41      112.90      5.35 o 
  -2  -2   3      795.62      795.90     14.92 o 
  -1  -2   3     1830.35     1796.81     24.95 o 
   0  -2   3       97.48       95.33      4.68 o 
   1  -2   3     5138.11     5193.49     65.98 o 
   2  -2   3      159.18      204.03      7.29 o 
   3  -2   3      136.50      132.42      4.94 o 
   4  -2   3       33.60       34.79      5.15 o 
   5  -2   3      448.64      435.50     17.38 o 
   6  -2   3       65.72       68.43      6.31 o 
   7  -2   3       98.66      100.51      9.54 o 
   8  -2   3       18.07       16.68      4.73 o 
   9  -2   3      243.27      203.98     29.30 o 
  -8  -1   3       32.00       36.09      5.50 o 
  -7  -1   3       13.12       17.06      3.69 o 
  -6  -1   3       18.39       26.51      7.20 o 
  -5  -1   3       85.70      100.36     11.38 o 
  -4  -1   3        6.31        7.64      3.68 o 
  -3  -1   3       87.60       76.95      4.28 o 
  -2  -1   3     1282.18     1339.22     19.51 o 
  -1  -1   3      283.03      290.83      7.53 o 
   0  -1   3      138.67      131.77      5.06 o 
   1  -1   3      586.13      564.61     10.93 o 
   2  -1   3        6.60        6.11      1.14 o 
   3  -1   3      507.23      513.08      9.36 o 
   4  -1   3     1517.94     1479.66     38.42 o 
   5  -1   3      184.76      186.90     10.46 o 
   6  -1   3      585.85      602.09     21.13 o 
   7  -1   3       35.76       39.58      5.12 o 
   8  -1   3        4.04        7.18      6.03 o 
   9  -1   3        0.27        5.30      4.83 o 
  -8   0   3        8.14       11.46      4.31 o 
  -7   0   3      233.90      241.89     12.47 o 
  -6   0   3      141.45      142.88      8.93 o 
  -5   0   3      314.27      313.41     13.66 o 
  -4   0   3      254.05      301.84     12.40 o 
  -3   0   3      657.61      635.22     11.51 o 
  -2   0   3      330.56      294.86      6.54 o 
  -1   0   3      554.53      548.92      9.66 o 
   0   0   3      209.75      193.52      5.58 o 
   1   0   3     1201.01     1156.06     19.45 o 
   2   0   3       64.69       58.26      2.64 o 
   3   0   3     1431.12     1463.95     36.92 o 
   4   0   3      784.25      787.85     20.94 o 
   5   0   3      116.01      121.47      8.16 o 
   6   0   3        0.34        3.70      2.90 o 
   7   0   3      159.62      153.45      9.71 o 
   8   0   3      449.08      434.23     18.26 o 
   9   0   3        4.79        8.04      7.20 o 
  -8   1   3       14.33       24.78      7.70 o 
  -7   1   3        2.30        1.29      3.77 o 
  -6   1   3      380.51      393.22     16.21 o 
  -5   1   3       47.94       55.11      5.67 o 
  -4   1   3      120.92      136.54      8.27 o 
  -3   1   3     2778.34     2808.19     34.02 o 
  -2   1   3     1422.89     1370.64     31.14 o 
  -1   1   3      241.75      248.54      8.75 o 
   0   1   3     2829.80     2574.14     30.27 o 
   1   1   3        3.66        6.72      1.94 o 
   2   1   3      361.82      373.94      7.13 o 
   3   1   3      772.81      717.98     17.28 o 
   4   1   3     3117.83     3346.11     52.27 o 
   5   1   3      135.91      152.89      8.64 o 
   6   1   3      682.14      642.61     20.52 o 
   7   1   3      126.84      128.79      8.70 o 
   8   1   3        5.22        9.94      3.73 o 
   9   1   3      103.31       64.79      8.71 o 
  10   1   3        0.81        3.01      6.70 o 
  -8   2   3       84.58       91.75     12.22 o 
  -7   2   3       67.88       67.46     12.81 o 
  -6   2   3        3.89        1.69      3.19 o 
  -5   2   3        1.78        0.00      2.77 o 
  -4   2   3       67.18       69.48      6.14 o 
  -3   2   3       36.85       26.76      7.94 o 
  -2   2   3      456.11      439.54      8.70 o 
  -1   2   3      602.60      566.00      9.90 o 
   0   2   3     1456.58     1478.37     19.16 o 
   1   2   3      449.83      456.99      9.07 o 
   2   2   3      113.45      127.47      5.27 o 
   3   2   3     1622.80     1569.99     19.99 o 
   4   2   3     1638.54     1921.75     24.35 o 
   5   2   3      350.96      339.16      8.21 o 
   6   2   3      597.18      617.14     24.28 o 
   7   2   3       21.92       25.17      3.89 o 
   8   2   3       22.81       24.25      4.07 o 
   9   2   3       31.41       30.72      4.26 o 
  10   2   3        4.03       10.88      6.03 o 
  -7   3   3        9.18        4.12      4.32 o 
  -6   3   3       17.10       14.60      4.14 o 
  -5   3   3      109.54      117.25      8.22 o 
  -4   3   3      115.88      114.25      8.21 o 
  -3   3   3       27.49       41.77      4.44 o 
  -2   3   3      256.35      275.59      7.68 o 
  -1   3   3     1013.80      958.36     15.50 o 
   0   3   3        2.10        8.27      1.91 o 
   1   3   3     2438.90     2460.81     36.03 o 
   2   3   3     1225.19     1233.35     22.51 o 
   3   3   3     3768.22     3839.85     99.29 o 
   4   3   3      904.22     1050.35     16.63 o 
   5   3   3        4.79        1.81      1.61 o 
   6   3   3      263.00      234.33      7.63 o 
   7   3   3        0.28        7.89      2.78 o 
   8   3   3        4.67        5.50      5.52 o 
   9   3   3      248.26      227.36     12.35 o 
  10   3   3        0.67        0.96      4.50 o 
  -7   4   3        6.04       12.05      7.03 o 
  -6   4   3      167.82      194.00     12.89 o 
  -5   4   3      134.93      114.45      8.18 o 
  -4   4   3       40.29       50.86      7.70 o 
  -3   4   3        6.14        9.67      2.46 o 
  -2   4   3       91.64      113.07      5.29 o 
  -1   4   3     1153.82     1140.48     26.04 o 
   0   4   3      373.47      399.07     10.09 o 
   1   4   3      394.89      393.89     13.05 o 
   2   4   3      225.43      216.20      6.45 o 
   3   4   3      192.80      210.94      6.32 o 
   4   4   3      263.23      294.69      7.95 o 
   5   4   3      920.61      894.80     16.42 o 
   6   4   3       50.25       42.35      3.18 o 
   7   4   3       11.55       16.48      5.11 o 
   8   4   3      144.71      147.74      8.99 o 
   9   4   3       13.95        9.38      5.86 o 
  10   4   3       56.92       28.46      7.03 o 
  -7   5   3       49.11       45.37      9.54 o 
  -6   5   3       24.07       25.10      4.55 o 
  -5   5   3       25.25       27.13      4.49 o 
  -4   5   3       62.04       61.04      6.01 o 
  -3   5   3      207.29      206.01      8.15 o 
  -2   5   3        0.02        5.36      4.52 o 
  -1   5   3       98.67      111.81      5.57 o 
   0   5   3     1387.42     1482.62     22.41 o 
   1   5   3       12.20       14.08      2.73 o 
   2   5   3      994.90     1012.31     16.36 o 
   3   5   3        1.02        1.94      1.46 o 
   4   5   3      814.36      816.45     15.08 o 
   5   5   3      118.07      122.09      5.41 o 
   6   5   3        1.75        4.00      2.81 o 
   7   5   3      111.09      110.91      5.56 o 
   8   5   3      585.03      583.27     20.21 o 
   9   5   3       45.58       25.11      6.36 o 
  10   5   3        3.88        6.22      9.46 o 
  -6   6   3       76.45      103.47     12.22 o 
  -5   6   3      147.16      135.99     16.16 o 
  -4   6   3        8.63       18.00      3.90 o 
  -3   6   3      105.81      108.75      5.79 o 
  -2   6   3      310.82      304.76     10.29 o 
  -1   6   3      547.08      513.96     13.00 o 
   0   6   3     1420.39     1411.55     23.72 o 
   1   6   3      739.28      721.83     13.67 o 
   2   6   3      972.31      978.91     27.62 o 
   3   6   3       27.16       43.14      5.04 o 
   4   6   3       58.41       60.60      7.37 o 
   5   6   3      544.58      540.78     22.27 o 
   6   6   3      113.64      126.23      7.24 o 
   7   6   3        1.82        0.00      2.77 o 
   8   6   3      379.66      361.13     22.60 o 
   9   6   3        0.89        4.02      5.69 o 
  10   6   3      219.00      182.99     16.74 o 
  -5   7   3        0.34        8.00      4.32 o 
  -4   7   3       93.77      101.46      9.88 o 
  -3   7   3       32.10       33.37      4.26 o 
  -2   7   3       78.80       83.86      6.62 o 
  -1   7   3       99.47       96.39     12.22 o 
   0   7   3      308.68      299.82     16.66 o 
   1   7   3        0.24        0.00      3.18 o 
   2   7   3        0.03        0.00      2.85 o 
   3   7   3        0.64        2.67      3.06 o 
   4   7   3      145.49      142.30      8.86 o 
   5   7   3       74.93       70.66      6.21 o 
   6   7   3      116.46      115.89      8.11 o 
   7   7   3        0.70        0.00      7.03 o 
   8   7   3        4.83        5.03      7.53 o 
   9   7   3       15.56       12.72     11.55 o 
  -4   8   3       33.02       35.66      6.86 o 
  -3   8   3        0.08        6.06      4.38 o 
  -2   8   3      124.06      122.64      8.23 o 
  -1   8   3      111.15      108.59      7.87 o 
   0   8   3       10.37       10.58      4.11 o 
   1   8   3      259.81      247.32     12.71 o 
   2   8   3       75.34       83.95      7.21 o 
   3   8   3       10.31        8.99      3.40 o 
   4   8   3       72.96       70.71      6.83 o 
   5   8   3      219.16      223.94     12.03 o 
   6   8   3        5.68        3.95      3.55 o 
   7   8   3     1187.47     1183.85     34.49 o 
   8   8   3       14.30       13.64      6.53 o 
   9   8   3        7.56       11.72      8.71 o 
  -4   9   3       20.45       20.93      7.37 o 
  -3   9   3       85.25       77.68      8.87 o 
  -2   9   3       33.33       36.89      6.19 o 
  -1   9   3       50.72       57.91      8.04 o 
   0   9   3      224.14      222.99     12.08 o 
   1   9   3        3.37        0.00      3.42 o 
   2   9   3       20.68       23.62      6.70 o 
   3   9   3       16.23       12.62      4.16 o 
   4   9   3        0.62        3.77      9.04 o 
   5   9   3       27.79       28.77      4.59 o 
   6   9   3        2.31        2.07      4.11 o 
   7   9   3      172.23      162.19     10.47 o 
   8   9   3        9.89        9.27     11.64 o 
  -2  10   3       78.79       73.68      7.25 o 
  -1  10   3       71.53       76.55      8.29 o 
   0  10   3       30.07       31.30      5.33 o 
   1  10   3       54.04       56.63      9.63 o 
   2  10   3       26.92       28.43      4.66 o 
   3  10   3       12.72       10.05      4.48 o 
   4  10   3        8.97       10.15      4.00 o 
   5  10   3       84.84       86.33      8.06 o 
   6  10   3      154.48      141.33     10.20 o 
   7  10   3       14.73       14.00      5.44 o 
  -1  11   3        0.44       20.56      7.87 o 
   0  11   3       36.30       40.72      5.70 o 
   1  11   3      141.88      142.03     10.06 o 
   2  11   3        8.17        5.22     12.14 o 
   3  11   3        0.27        3.78      4.86 o 
   4  11   3        5.07        7.13      4.74 o 
   5  11   3       18.84       21.45      5.32 o 
   6  11   3       19.19       20.03      5.81 o 
   3  12   3        0.06       13.38      5.70 o 
  -4  -8   4        1.88        0.00      7.37 o 
  -3  -8   4       25.15       48.81      6.38 o 
  -2  -8   4        9.78       10.66      6.45 o 
  -1  -8   4      105.69      103.08      8.52 o 
   0  -8   4       60.75       70.06      7.28 o 
   1  -8   4       43.13       66.13     13.06 o 
   2  -8   4        8.41        5.86      8.04 o 
   3  -8   4        2.25        6.86      9.54 o 
  -5  -7   4        1.39        0.67      6.53 o 
  -4  -7   4        0.01        8.87      6.53 o 
  -3  -7   4       74.05       86.13      8.16 o 
  -2  -7   4      125.98      148.08     10.34 o 
  -1  -7   4        2.35        2.94      6.11 o 
   0  -7   4       52.99       46.39      5.92 o 
   1  -7   4       26.70       20.54      5.06 o 
   2  -7   4        0.10        4.35      7.03 o 
   3  -7   4      124.13      130.93     15.07 o 
   4  -7   4       50.98       69.48     12.22 o 
  -6  -6   4        7.04        6.70      6.19 o 
  -5  -6   4       23.32       38.67      6.70 o 
  -4  -6   4       15.29       23.61      5.86 o 
  -3  -6   4        0.09        0.00      5.19 o 
  -2  -6   4      167.10      170.06     10.75 o 
  -1  -6   4      292.66      310.79     14.78 o 
   0  -6   4      312.88      326.38     14.76 o 
   1  -6   4        4.31        8.80      4.16 o 
   2  -6   4       13.25       22.94      9.38 o 
   3  -6   4       97.55      107.99     12.72 o 
   4  -6   4       84.21       92.25     10.72 o 
   5  -6   4        2.20        0.84      8.37 o 
  -7  -5   4       76.19       68.98      8.20 o 
  -6  -5   4        0.13        6.86      5.86 o 
  -5  -5   4        5.26        0.00      4.86 o 
  -4  -5   4        0.45        8.71      4.52 o 
  -3  -5   4       34.08       47.06      5.37 o 
  -2  -5   4      273.41      269.13     13.15 o 
  -1  -5   4      131.07      149.31      9.57 o 
   0  -5   4     1003.10      978.29     26.08 o 
   1  -5   4       57.01       58.56      4.63 o 
   2  -5   4      253.14      242.55      9.97 o 
   3  -5   4       39.98       37.31      9.71 o 
   4  -5   4        0.87        4.09      7.12 o 
   5  -5   4       86.65       77.35     16.16 o 
   6  -5   4        1.63        0.00      6.95 o 
  -7  -4   4       11.68        7.87      5.86 o 
  -6  -4   4       33.36       31.50      4.38 o 
  -5  -4   4       25.35       31.81      5.19 o 
  -4  -4   4       66.83       67.11      5.14 o 
  -3  -4   4       53.68       59.77      5.05 o 
  -2  -4   4      351.90      353.89     11.04 o 
  -1  -4   4      252.64      238.98      8.99 o 
   0  -4   4      192.89      199.06      8.09 o 
   1  -4   4       67.64       79.78      5.09 o 
   2  -4   4      268.66      277.26      9.63 o 
   3  -4   4       22.17       16.96      3.90 o 
   4  -4   4       81.84       77.30      7.12 o 
   5  -4   4      535.56      525.69     20.79 o 
   6  -4   4        6.22        0.00      4.07 o 
   7  -4   4      104.11       74.40     12.39 o 
  -7  -3   4        0.15        1.26      4.02 o 
  -6  -3   4        3.90        8.45      3.57 o 
  -5  -3   4       21.22       26.81      3.69 o 
  -4  -3   4       39.45       31.81      5.19 o 
  -3  -3   4       63.06       69.38      5.55 o 
  -2  -3   4      339.55      350.17     10.62 o 
  -1  -3   4      475.56      454.60     12.15 o 
   0  -3   4      114.04      112.56      5.85 o 
   1  -3   4      337.29      342.80     10.43 o 
   2  -3   4       29.65       30.37      3.17 o 
   3  -3   4      110.62      112.34      9.29 o 
   4  -3   4      278.97      287.87     14.24 o 
   5  -3   4      650.91      627.94     22.72 o 
   6  -3   4      197.31      196.48     11.78 o 
   7  -3   4       10.59       12.13      7.53 o 
   8  -3   4       98.99       96.24      8.21 o 
  -8  -2   4      107.69      115.66     11.97 o 
  -7  -2   4       25.87       23.36      4.31 o 
  -6  -2   4      449.01      441.25     18.04 o 
  -5  -2   4       80.98       69.99      9.12 o 
  -4  -2   4        1.62        0.59      2.49 o 
  -3  -2   4      339.96      347.87     13.49 o 
  -2  -2   4      301.67      330.67      9.68 o 
  -1  -2   4      565.54      574.57     13.03 o 
   0  -2   4      118.33      109.81      5.31 o 
   1  -2   4      147.76      132.10      5.87 o 
   2  -2   4      271.33      287.49      8.61 o 
   3  -2   4       71.70       82.65      4.12 o 
   4  -2   4       62.28       64.84      6.65 o 
   5  -2   4      871.86      845.82     26.22 o 
   6  -2   4        3.50       10.20      3.77 o 
   7  -2   4      530.08      529.15     21.76 o 
   8  -2   4       42.70       38.38      5.62 o 
   9  -2   4        1.60        0.00      7.53 o 
  -8  -1   4       36.65       33.06      5.15 o 
  -7  -1   4       55.69       61.24      6.09 o 
  -6  -1   4       10.65       12.45      3.66 o 
  -5  -1   4       15.03       16.05      3.37 o 
  -4  -1   4      442.90      485.07     17.16 o 
  -3  -1   4      517.99      495.00     16.21 o 
  -2  -1   4      763.94      746.47     14.20 o 
  -1  -1   4       81.55       71.02      4.00 o 
   0  -1   4      288.50      317.63      8.65 o 
   1  -1   4      571.46      629.57     12.70 o 
   2  -1   4      138.37      152.63      5.44 o 
   3  -1   4       40.62       40.34      2.48 o 
   4  -1   4      848.21      804.91     23.03 o 
   5  -1   4       11.17        9.71      3.67 o 
   6  -1   4       61.61       67.60      6.80 o 
   7  -1   4      273.35      264.53     14.25 o 
   8  -1   4       29.91       37.79      6.36 o 
   9  -1   4        0.34        1.79      4.82 o 
  -8   0   4       15.32       11.09      5.01 o 
  -7   0   4       86.55      103.29      9.96 o 
  -6   0   4        1.89        5.61      3.31 o 
  -5   0   4       15.15       17.92      3.65 o 
  -4   0   4      249.01      265.01     12.98 o 
  -3   0   4      170.24      183.72      9.53 o 
  -2   0   4      196.47      202.23      5.18 o 
  -1   0   4     1155.46     1095.70     16.53 o 
   0   0   4      193.28      190.48      5.92 o 
   1   0   4     2225.92     2350.46     49.49 o 
   2   0   4      516.35      501.62      9.83 o 
   3   0   4        2.45        3.06      4.60 o 
   4   0   4      430.22      479.17     16.44 o 
   5   0   4      131.63      143.95      9.88 o 
   6   0   4       12.19       15.10      4.00 o 
   7   0   4       13.28       13.29      3.45 o 
   8   0   4      173.62      160.28     10.49 o 
   9   0   4       49.99       39.01      4.86 o 
  -7   1   4        0.84        0.00      4.19 o 
  -6   1   4       14.23       18.27      4.05 o 
  -5   1   4       44.10       48.91      5.29 o 
  -4   1   4      106.81      101.66      7.36 o 
  -3   1   4       17.18       19.42      3.79 o 
  -2   1   4       30.65       30.10      4.06 o 
  -1   1   4      334.20      308.33     10.77 o 
   0   1   4      357.91      345.99      7.70 o 
   1   1   4      832.43      840.88     14.07 o 
   2   1   4     1058.03      986.71     39.85 o 
   3   1   4     1930.43     1935.73     34.52 o 
   4   1   4      656.73      714.19     19.76 o 
   5   1   4       46.20       38.76      4.83 o 
   6   1   4        2.52        2.25      3.14 o 
   7   1   4       65.06       80.82     10.80 o 
   8   1   4       56.72       52.97      6.68 o 
   9   1   4      126.62      132.45     12.05 o 
  10   1   4      173.24      171.46     17.75 o 
  -7   2   4       17.12       22.54      8.37 o 
  -6   2   4        2.30        0.11      3.37 o 
  -5   2   4       57.58       68.11      6.51 o 
  -4   2   4       71.41       57.37      5.92 o 
  -3   2   4      181.23      188.82     10.08 o 
  -2   2   4      913.91      881.27     25.70 o 
  -1   2   4       98.49       97.20      5.94 o 
   0   2   4      373.33      397.84      9.36 o 
   1   2   4        4.74        5.35      1.40 o 
   2   2   4       16.46       22.92      2.19 o 
   3   2   4       23.67       29.36      1.99 o 
   4   2   4      753.84      718.85     11.81 o 
   5   2   4        0.55        7.06      2.45 o 
   6   2   4       86.04       96.61      7.70 o 
   7   2   4       38.25       39.56      5.11 o 
   8   2   4      160.74      157.64     13.48 o 
   9   2   4       91.03       89.38      7.60 o 
  10   2   4       16.50       13.72      7.95 o 
  -7   3   4        0.07        2.01      5.05 o 
  -6   3   4       17.58       23.90      4.69 o 
  -5   3   4      463.26      481.46     18.87 o 
  -4   3   4      176.35      193.81     10.91 o 
  -3   3   4      101.05      107.33     15.32 o 
  -2   3   4       64.87       46.77      2.87 o 
  -1   3   4      622.24      598.33     11.54 o 
   0   3   4       27.32       33.25      2.75 o 
   1   3   4     2244.40     2200.91     29.23 o 
   2   3   4      741.92      754.06     16.14 o 
   3   3   4      632.68      740.68     13.21 o 
   4   3   4       21.70       16.20      3.02 o 
   5   3   4       59.95       53.73      3.11 o 
   6   3   4        1.03        4.18      3.10 o 
   7   3   4      324.54      299.42     16.32 o 
   8   3   4       43.48       42.25      5.19 o 
   9   3   4      214.29      229.80     17.75 o 
  10   3   4      125.99      115.56      8.96 o 
  -7   4   4        6.81        5.26      4.73 o 
  -6   4   4      284.85      279.66     14.15 o 
  -5   4   4       76.09       85.53      6.95 o 
  -4   4   4      132.69      128.47      9.06 o 
  -3   4   4      611.19      598.74     19.63 o 
  -2   4   4      549.44      541.73     12.35 o 
  -1   4   4       18.06       26.22      4.36 o 
   0   4   4      268.86      265.70      7.93 o 
   1   4   4     3343.90     3534.46     56.01 o 
   2   4   4       47.21       64.51      3.69 o 
   3   4   4       67.36       80.80      4.05 o 
   4   4   4     2456.47     2661.62     33.42 o 
   5   4   4      259.75      273.91      8.16 o 
   6   4   4      177.75      186.29      7.71 o 
   7   4   4      377.83      386.25     15.98 o 
   8   4   4        0.02        4.92      3.17 o 
   9   4   4       36.35       48.97      5.62 o 
  10   4   4       21.45       11.13     10.80 o 
  -6   5   4       48.41       57.21      6.27 o 
  -5   5   4       81.25       69.94      7.28 o 
  -4   5   4       27.45       33.93      4.78 o 
  -3   5   4       58.47       55.43      6.15 o 
  -2   5   4       21.95       28.80      3.22 o 
  -1   5   4       39.37       42.61      3.81 o 
   0   5   4      538.96      577.79     13.14 o 
   1   5   4     1961.93     1927.58     26.81 o 
   2   5   4      449.27      501.27     11.52 o 
   3   5   4       74.43       70.94      4.06 o 
   4   5   4      297.14      297.05      8.62 o 
   5   5   4        2.05        5.40      1.67 o 
   6   5   4       88.38       82.73      4.56 o 
   7   5   4      308.61      313.68     13.83 o 
   8   5   4        2.67        9.01      6.03 o 
   9   5   4        0.64        3.77      3.81 o 
  10   5   4        3.02        5.56      4.61 o 
  -6   6   4       69.42       68.65      7.18 o 
  -5   6   4        1.17       14.73      4.38 o 
  -4   6   4       25.88       27.01      4.38 o 
  -3   6   4        6.79        7.03      3.31 o 
  -2   6   4      567.11      578.34     14.81 o 
  -1   6   4       10.07       11.51      2.82 o 
   0   6   4     1090.39     1062.79     19.57 o 
   1   6   4       23.09       28.00      3.03 o 
   2   6   4       21.30       23.94      2.94 o 
   3   6   4     1762.24     1731.31     60.07 o 
   4   6   4       66.59       76.91      4.93 o 
   5   6   4        3.59        5.88      1.82 o 
   6   6   4      834.94      865.01     18.12 o 
   7   6   4      100.83       85.92     11.13 o 
   8   6   4      167.60      160.39     14.23 o 
   9   6   4      128.25      127.91     12.22 o 
  10   6   4      121.55      123.22     13.23 o 
  -5   7   4       11.71       17.21      4.60 o 
  -4   7   4        7.80        6.70      6.03 o 
  -3   7   4      104.62       88.72      6.86 o 
  -2   7   4        6.12        8.04      3.04 o 
  -1   7   4     1167.47     1095.19     27.46 o 
   0   7   4      499.43      464.62     16.68 o 
   1   7   4       82.24       72.95      6.91 o 
   2   7   4      134.81      128.69      8.73 o 
   3   7   4       68.01       72.61      6.41 o 
   4   7   4       28.39       34.52      5.14 o 
   5   7   4      140.59      136.85     11.97 o 
   6   7   4     1907.70     1922.87     51.57 o 
   7   7   4       23.59       16.44      5.11 o 
   8   7   4       42.55       31.64      6.53 o 
   9   7   4       11.56       14.23      6.19 o 
  -4   8   4        1.49       14.06      6.36 o 
  -3   8   4       62.11       55.58      9.04 o 
  -2   8   4      337.55      336.91     14.31 o 
  -1   8   4      331.81      346.62     14.80 o 
   0   8   4      939.60      914.88     26.02 o 
   1   8   4       19.61       16.34      4.37 o 
   2   8   4       34.26       32.00      5.34 o 
   3   8   4      347.34      313.43     14.07 o 
   4   8   4       15.54       18.40      7.12 o 
   5   8   4       28.83       35.66      9.88 o 
   6   8   4      252.55      251.07     12.58 o 
   7   8   4      125.10      116.50     26.37 o 
   8   8   4       73.79       82.87     15.74 o 
   9   8   4      135.92      152.19     18.92 o 
  -3   9   4       10.68       11.38      6.19 o 
  -2   9   4      116.50       84.38      9.71 o 
  -1   9   4        5.50        5.44      3.98 o 
   0   9   4      163.18      155.39      9.92 o 
   1   9   4        0.24        8.02      3.93 o 
   2   9   4      219.74      240.65     13.01 o 
   3   9   4       39.83       35.11      5.23 o 
   4   9   4        0.07        0.35      3.50 o 
   5   9   4      730.28      686.20     22.92 o 
   6   9   4      139.60      136.37      9.32 o 
   7   9   4       52.69       55.99     14.82 o 
   8   9   4       82.82       78.26      9.79 o 
   9   9   4        0.97        4.35      9.54 o 
  -2  10   4       19.44       13.23      6.36 o 
  -1  10   4       52.41       52.90      6.04 o 
   0  10   4       44.60       51.88      9.12 o 
   1  10   4       34.17       34.46      5.38 o 
   2  10   4        7.04       11.99      4.11 o 
   3  10   4       12.84       21.11      4.37 o 
   4  10   4       10.23       15.33      4.33 o 
   5  10   4      397.47      400.39     17.74 o 
   6  10   4       30.62       40.53     11.72 o 
   7  10   4       70.47       49.84     14.40 o 
   8  10   4        1.14        0.00      5.35 o 
  -1  11   4        0.14       13.34      5.51 o 
   0  11   4       43.02       31.81      6.86 o 
   1  11   4        9.39        4.33      4.79 o 
   2  11   4       40.54       44.25      6.78 o 
   3  11   4       21.74       27.06      9.79 o 
   4  11   4      202.85      205.21     14.73 o 
   5  11   4       48.47       55.44     16.83 o 
   6  11   4        3.29        5.16      4.92 o 
   7  11   4       63.34       44.37      8.12 o 
   2  12   4       19.58       21.08      5.73 o 
   3  12   4        2.43       13.03      5.29 o 
   4  12   4        9.86       13.11     10.21 o 
  -1  -8   5       38.40       67.86      7.23 o 
   0  -8   5       39.46       67.64     12.72 o 
   1  -8   5       13.71       16.07     10.21 o 
  -4  -7   5       15.38       35.16      7.53 o 
  -3  -7   5       11.12       23.10      6.70 o 
  -2  -7   5       12.87       17.86      4.98 o 
  -1  -7   5      146.89      159.47     10.26 o 
   0  -7   5       14.30       20.27      5.10 o 
   1  -7   5       58.55       73.83     12.72 o 
   2  -7   5       25.42       31.98     10.21 o 
   3  -7   5        0.04       12.05      9.04 o 
  -5  -6   5        2.83        4.02      6.36 o 
  -4  -6   5        5.33        0.00      5.86 o 
  -3  -6   5       99.32       92.08     10.21 o 
  -2  -6   5       62.04       83.53      7.68 o 
  -1  -6   5      240.15      247.79     12.99 o 
   0  -6   5        3.80       14.54      4.36 o 
   1  -6   5       33.20       53.91     11.55 o 
   2  -6   5        1.44       12.56      6.70 o 
   3  -6   5       49.10       55.42     11.38 o 
   4  -6   5       64.26       84.55     12.05 o 
   5  -6   5       13.71       21.77      9.54 o 
  -6  -5   5        0.19        9.88      6.36 o 
  -4  -5   5       15.44       21.77      6.03 o 
  -3  -5   5      134.00      135.28     12.39 o 
  -2  -5   5       77.83       94.29      7.62 o 
  -1  -5   5      114.94      115.32      8.32 o 
   0  -5   5      257.09      255.63     12.31 o 
   1  -5   5      208.64      239.64     11.97 o 
   2  -5   5        7.30        4.35      5.86 o 
   3  -5   5        5.99        0.00      5.86 o 
   4  -5   5      170.79      151.73     10.98 o 
   5  -5   5       28.58       28.73     18.33 o 
   6  -5   5       15.65        8.13     15.99 o 
  -6  -4   5       19.08       24.95      6.03 o 
  -5  -4   5       14.33       20.09      6.03 o 
  -4  -4   5       12.26       18.22      4.27 o 
  -3  -4   5      204.54      196.14     10.10 o 
  -2  -4   5     2268.51     2305.24     35.57 o 
  -1  -4   5        2.69        1.11      2.42 o 
   0  -4   5        2.61        6.52      5.64 o 
   1  -4   5       59.31       61.55      5.31 o 
   2  -4   5        3.75        5.54      3.96 o 
   3  -4   5       44.31       58.36      6.62 o 
   4  -4   5      937.61      957.46     29.76 o 
   5  -4   5      300.59      275.71     14.98 o 
   6  -4   5        1.03        0.00      4.62 o 
   7  -4   5        0.05        0.00      5.12 o 
  -7  -3   5       11.19        8.35      4.67 o 
  -6  -3   5       33.92       52.28      9.88 o 
  -5  -3   5        1.23        2.60      5.11 o 
  -4  -3   5       23.27       20.43      4.35 o 
  -3  -3   5      358.10      370.34     20.43 o 
  -2  -3   5        1.18        4.81      8.54 o 
  -1  -3   5      665.10      645.39     15.53 o 
   0  -3   5       55.04       55.80      4.41 o 
   1  -3   5      233.81      231.61      8.88 o 
   2  -3   5        1.67        3.86      5.05 o 
   3  -3   5      151.43      146.04     11.89 o 
   4  -3   5       10.00        7.27      3.82 o 
   5  -3   5        0.36        1.37      3.89 o 
   6  -3   5     1028.61      978.23     31.30 o 
   7  -3   5        4.17        0.00      4.78 o 
   8  -3   5       12.73        2.32      5.65 o 
  -7  -2   5        0.24        0.71      4.49 o 
  -6  -2   5        7.47       14.22      3.93 o 
  -5  -2   5        3.79        2.10      3.19 o 
  -4  -2   5       20.68       32.89      8.45 o 
  -3  -2   5       99.75       97.96      6.74 o 
  -2  -2   5       31.83       32.75      4.29 o 
  -1  -2   5       35.67       36.52      3.83 o 
   0  -2   5      787.85      733.81     15.89 o 
   1  -2   5        5.89        7.25      2.25 o 
   2  -2   5        9.39       11.77      2.70 o 
   3  -2   5     1231.36     1195.28     37.34 o 
   4  -2   5      139.65      149.92     10.24 o 
   5  -2   5      174.85      175.46     11.48 o 
   6  -2   5       93.23       97.25      7.86 o 
   7  -2   5      356.20      342.84     30.72 o 
   8  -2   5       27.96       24.25      5.46 o 
  -7  -1   5       37.35       35.48      5.23 o 
  -6  -1   5        5.96       10.67      5.36 o 
  -5  -1   5       15.33       14.60      3.48 o 
  -4  -1   5      317.28      321.38     14.26 o 
  -3  -1   5      280.85      294.96     13.10 o 
  -2  -1   5      100.82       96.99      7.12 o 
  -1  -1   5       15.92       15.10      2.27 o 
   0  -1   5      340.78      336.18      9.51 o 
   1  -1   5       83.02       83.80      6.71 o 
   2  -1   5      691.45      691.89     14.21 o 
   3  -1   5     1804.36     1828.44     52.57 o 
   4  -1   5        0.68        4.20      3.25 o 
   5  -1   5       85.82       84.52      8.71 o 
   6  -1   5       80.99       95.28      8.11 o 
   7  -1   5        4.98        5.64      3.66 o 
   8  -1   5        5.94        9.35      9.04 o 
   9  -1   5      166.37      161.50     20.84 o 
  -7   0   5        1.88        2.54      8.62 o 
  -6   0   5      172.46      163.81     10.44 o 
  -5   0   5      117.11      113.52     13.14 o 
  -4   0   5       34.80       44.39      5.26 o 
  -3   0   5        6.35        7.57      2.97 o 
  -2   0   5       62.81       61.67      5.69 o 
  -1   0   5       25.35       26.75      2.31 o 
   0   0   5      320.51      338.77      9.69 o 
   1   0   5      354.36      388.54      9.69 o 
   2   0   5      124.21      102.06      4.55 o 
   3   0   5       56.18       43.51      5.29 o 
   4   0   5      263.37      280.69     13.15 o 
   5   0   5      216.59      233.98     12.57 o 
   6   0   5      338.13      336.58     15.83 o 
   7   0   5       47.43       51.56      6.29 o 
   8   0   5      178.80      201.66     12.69 o 
   9   0   5      133.19      123.88      9.64 o 
  -7   1   5        1.60        2.84      4.69 o 
  -6   1   5      243.43      276.83     14.67 o 
  -5   1   5        1.35        1.41      3.68 o 
  -4   1   5       62.21       64.85      6.28 o 
  -3   1   5       49.15       51.21      8.04 o 
  -2   1   5      207.29      206.82     10.11 o 
  -1   1   5      123.59      122.72      7.15 o 
   0   1   5      341.33      332.21      8.18 o 
   1   1   5       86.76       96.46      4.41 o 
   2   1   5     2105.42     2196.48     40.30 o 
   3   1   5        3.95        6.76      1.34 o 
   4   1   5       90.97       98.09      7.36 o 
   5   1   5      115.12      105.36      8.11 o 
   6   1   5      299.85      309.78     14.91 o 
   7   1   5      218.20      213.20     14.31 o 
   8   1   5      684.60      725.19     26.16 o 
   9   1   5        8.79        4.11      4.53 o 
  10   1   5       46.29       31.31      8.71 o 
  -7   2   5       26.62       22.93     15.40 o 
  -6   2   5      185.80      195.17     11.82 o 
  -5   2   5        5.15        3.60      3.60 o 
  -4   2   5       63.06       62.88      6.28 o 
  -3   2   5      499.18      487.64     17.56 o 
  -2   2   5        4.02        6.03      3.01 o 
  -1   2   5      296.60      280.99     11.32 o 
   0   2   5      666.69      641.15     12.37 o 
   1   2   5      709.13      779.91     14.16 o 
   2   2   5       61.09       55.44      3.38 o 
   3   2   5        1.32        0.35      1.27 o 
   4   2   5      212.94      271.82     17.83 o 
   5   2   5     1217.85     1252.34     42.27 o 
   6   2   5       80.45       81.61      7.36 o 
   7   2   5       71.52       79.86      7.33 o 
   8   2   5        3.88        0.20      3.53 o 
   9   2   5        3.41        1.25      4.14 o 
  10   2   5        9.85       14.36      4.98 o 
  -7   3   5       58.13       59.87     13.48 o 
  -6   3   5      173.63      165.61     10.94 o 
  -5   3   5       17.28       24.00      5.27 o 
  -4   3   5       65.71       66.05      6.58 o 
  -3   3   5        3.11        0.09      4.35 o 
  -2   3   5        2.17        4.17      3.01 o 
  -1   3   5       39.39       41.38      2.53 o 
   0   3   5     1384.17     1423.31     21.29 o 
   1   3   5      535.09      538.23     11.58 o 
   2   3   5      137.01      140.30      5.57 o 
   3   3   5      514.35      539.91     11.62 o 
   4   3   5      169.24      169.47      5.70 o 
   5   3   5      257.75      283.45     12.96 o 
   6   3   5       93.75      108.83      8.28 o 
   7   3   5      233.56      231.34     12.72 o 
   8   3   5      445.61      409.92     18.09 o 
   9   3   5       61.54       45.10      5.70 o 
  10   3   5        2.74        0.02      4.59 o 
  -6   4   5        4.25        3.26     13.14 o 
  -5   4   5        0.56        0.99      3.72 o 
  -4   4   5       31.28       41.04      7.03 o 
  -3   4   5      703.64      729.51     23.13 o 
  -2   4   5       29.33       37.94      5.21 o 
  -1   4   5      341.06      348.61      9.25 o 
   0   4   5        0.04        5.75      2.41 o 
   1   4   5      180.55      181.08      7.13 o 
   2   4   5      689.19      656.10     13.82 o 
   3   4   5        0.03        4.37      1.56 o 
   4   4   5      777.97      807.22     15.39 o 
   5   4   5       40.12       32.56      3.02 o 
   6   4   5      146.01      163.16      9.58 o 
   7   4   5      723.90      732.92     25.11 o 
   8   4   5       22.57       22.85      4.35 o 
   9   4   5        5.52       12.35      4.69 o 
  10   4   5      250.23      229.47     13.44 o 
  -6   5   5        3.21        8.20      4.85 o 
  -5   5   5        2.96       12.65      4.26 o 
  -4   5   5       73.34       83.19      7.46 o 
  -3   5   5       35.58       24.16      5.02 o 
  -2   5   5      146.33      159.22      9.94 o 
  -1   5   5     1930.55     1907.15     28.73 o 
   0   5   5       43.05       40.08      3.91 o 
   1   5   5        2.98        0.23      2.34 o 
   2   5   5       36.45       52.42      4.54 o 
   3   5   5        6.98       19.52      2.45 o 
   4   5   5       51.73       70.67      4.22 o 
   5   5   5     1336.03     1381.82     22.74 o 
   6   5   5       22.08       19.70      3.29 o 
   7   5   5      138.16      128.59      8.80 o 
   8   5   5        5.50        8.50      3.45 o 
   9   5   5        7.13        5.41      3.65 o 
  10   5   5      315.32      290.69     15.50 o 
  -5   6   5        8.10       23.55      5.26 o 
  -4   6   5      510.71      484.91     19.46 o 
  -3   6   5       27.56       10.21      5.86 o 
  -2   6   5      394.31      389.80     15.71 o 
  -1   6   5      663.98      636.85     15.35 o 
   0   6   5       23.00       30.25      3.69 o 
   1   6   5        1.63        0.00      2.25 o 
   2   6   5      890.49      895.69     17.63 o 
   3   6   5       54.56       59.50      4.53 o 
   4   6   5      137.21      156.51      6.65 o 
   5   6   5       93.12      104.27      5.19 o 
   6   6   5        1.35       10.80      3.31 o 
   7   6   5        1.07        6.95      3.14 o 
   8   6   5       28.72       30.07      3.98 o 
   9   6   5      142.06      132.43     12.89 o 
  10   6   5        8.19        0.00      7.03 o 
  -5   7   5       31.10       42.24      5.79 o 
  -4   7   5        1.89        2.68      5.69 o 
  -3   7   5        6.37        3.78      5.61 o 
  -2   7   5      389.97      394.55     16.12 o 
  -1   7   5       12.90       16.44      2.81 o 
   0   7   5        0.56        6.71      2.37 o 
   1   7   5      292.39      285.63     12.90 o 
   2   7   5        7.54        8.86      3.44 o 
   3   7   5       71.17       75.89      7.06 o 
   4   7   5      950.13      970.23     34.49 o 
   5   7   5       33.75       36.56      4.36 o 
   6   7   5      456.63      476.66     16.53 o 
   7   7   5        9.64       11.51      3.85 o 
   8   7   5        0.04        1.67      5.02 o 
   9   7   5       69.22       71.49      7.87 o 
  10   7   5       18.81       12.05      7.20 o 
  -4   8   5        4.71        8.20      6.53 o 
  -3   8   5      145.59      142.81     13.23 o 
  -2   8   5        0.07        2.34      5.19 o 
  -1   8   5       23.47       21.53      4.05 o 
   0   8   5        4.40       15.88      3.53 o 
   1   8   5      159.83      160.99     10.22 o 
   2   8   5      208.43      192.92     10.77 o 
   3   8   5       23.85       29.49      4.38 o 
   4   8   5      603.45      595.84     20.11 o 
   5   8   5       80.18       67.78      6.60 o 
   6   8   5       99.76      101.36      7.62 o 
   7   8   5       12.62        5.42      4.13 o 
   9   8   5       44.87       31.14      6.53 o 
  -3   9   5       84.06      105.31     11.05 o 
  -2   9   5      226.49      205.76     15.24 o 
  -1   9   5       34.48       30.30      7.53 o 
   0   9   5        1.01        5.01     11.89 o 
   1   9   5      144.59      137.90      9.33 o 
   2   9   5       18.98       26.13      7.37 o 
   3   9   5      466.71      446.34     17.83 o 
   4   9   5      109.72      102.11      7.71 o 
   5   9   5       53.07       43.56      5.33 o 
   6   9   5       13.37        8.03      3.85 o 
   7   9   5       27.54       24.67      5.61 o 
   8   9   5       56.55       62.28     14.90 o 
   9   9   5        6.60       11.22      9.88 o 
  -2  10   5       43.28       56.42      8.04 o 
  -1  10   5       75.35       71.32      9.04 o 
   0  10   5       38.23       53.61      6.44 o 
   1  10   5       74.33       58.66      6.39 o 
   2  10   5       34.37       43.00      5.51 o 
   3  10   5      111.05      112.76      8.56 o 
   4  10   5        4.05        2.82      4.09 o 
   5  10   5       65.17       64.54      6.26 o 
   6  10   5      151.98      140.14     13.31 o 
   7  10   5       60.84       56.25      7.06 o 
   8  10   5        3.17        4.59      5.52 o 
  -1  11   5        0.31       13.39      7.37 o 
   0  11   5      180.16      178.02     11.06 o 
   1  11   5        9.61       18.91      5.10 o 
   2  11   5       14.22       21.68      4.30 o 
   3  11   5       64.60       74.99      7.05 o 
   4  11   5       45.98       68.64      8.37 o 
   5  11   5      193.17      174.66     11.14 o 
   6  11   5       94.19       75.01      6.97 o 
   7  11   5      135.69      117.05     14.90 o 
   2  12   5       40.21       54.72     18.50 o 
   3  12   5       12.98       16.70     13.48 o 
   4  12   5       31.21       30.87      6.07 o 
   5  12   5       17.64       20.71      5.81 o 
  -2  -7   6        0.08       11.05      7.20 o 
  -1  -7   6       10.47       28.00      7.37 o 
   0  -7   6        0.23       11.22      9.71 o 
   1  -7   6        3.14        9.21      9.04 o 
   2  -7   6        9.31       23.44      8.54 o 
  -4  -6   6       13.51        4.35      7.20 o 
  -3  -6   6      484.81      485.86     27.46 o 
  -2  -6   6        3.51       12.05      6.19 o 
  -1  -6   6        0.23       12.61     10.88 o 
   0  -6   6        6.21       14.27      4.80 o 
   1  -6   6        0.11       13.90      7.87 o 
   2  -6   6       28.53       47.05      9.88 o 
   3  -6   6       67.27       72.49     11.22 o 
   4  -6   6      107.66       98.28     12.39 o 
  -5  -5   6        0.27        9.88      6.70 o 
  -3  -5   6       33.53       45.20      6.86 o 
  -2  -5   6       27.25       36.50      5.86 o 
  -1  -5   6        1.11       10.76      6.19 o 
   0  -5   6       90.65      106.11      9.21 o 
   1  -5   6       28.78       38.84      9.38 o 
   2  -5   6        0.98        0.00      7.20 o 
   3  -5   6       23.39       37.67      9.21 o 
   4  -5   6       41.47       48.39      8.04 o 
   5  -5   6       36.67       49.22     10.21 o 
  -5  -4   6        1.63        0.00      6.03 o 
  -4  -4   6       94.50       97.11      9.54 o 
  -2  -4   6        1.26        2.68      3.25 o 
  -1  -4   6       15.22       12.62      2.88 o 
   0  -4   6        5.07        6.92      2.78 o 
   1  -4   6       36.29       42.40      3.72 o 
   2  -4   6      182.28      181.03     11.80 o 
   3  -4   6       39.58       42.47      9.46 o 
   4  -4   6      294.67      304.28     26.20 o 
   5  -4   6      119.10      100.25      8.91 o 
   6  -4   6        0.90        0.00      5.38 o 
  -6  -3   6       19.43        5.79      5.02 o 
  -5  -3   6       15.97       15.20      4.22 o 
  -4  -3   6      107.16      110.33      7.36 o 
  -3  -3   6      139.41      126.38      7.92 o 
  -2  -3   6       70.20       63.96      7.53 o 
  -1  -3   6      775.45      731.31     26.29 o 
   0  -3   6        9.21        5.12      2.74 o 
   1  -3   6        3.08        0.00      3.69 o 
   2  -3   6      237.40      234.87     13.02 o 
   3  -3   6        3.75        9.14      4.20 o 
   4  -3   6      116.89      118.00      9.33 o 
   5  -3   6        1.25        1.11      5.11 o 
   6  -3   6        2.93        5.26      5.02 o 
   7  -3   6      232.84      191.78     24.36 o 
  -6  -2   6       10.51        3.10      5.27 o 
  -5  -2   6       90.43       97.93      7.31 o 
  -4  -2   6      235.54      232.47     11.84 o 
  -3  -2   6      153.42      159.07      9.10 o 
  -2  -2   6      162.41      168.26      9.23 o 
  -1  -2   6        0.25       10.60      7.62 o 
   0  -2   6      175.77      168.55      9.72 o 
   1  -2   6      169.08      163.50      7.47 o 
   2  -2   6      382.45      383.02     11.51 o 
   3  -2   6        1.05        3.67      3.77 o 
   4  -2   6        8.26       10.50      4.34 o 
   5  -2   6       58.69       57.20      8.12 o 
   6  -2   6       39.36       46.76      6.53 o 
   7  -2   6       18.39       19.88      5.05 o 
   8  -2   6      134.01      128.68      9.94 o 
  -6  -1   6        9.17       14.86      4.32 o 
  -5  -1   6       91.23       92.86      7.13 o 
  -4  -1   6        1.00        0.71      3.25 o 
  -3  -1   6       45.37       45.42      4.93 o 
  -2  -1   6      987.59      931.39     24.83 o 
  -1  -1   6       75.12       85.43      6.59 o 
   0  -1   6      152.21      156.38      6.69 o 
   1  -1   6      360.44      372.75     10.74 o 
   2  -1   6        1.29        2.33      1.91 o 
   3  -1   6       91.65       99.60      9.63 o 
   4  -1   6       86.04       83.63     12.31 o 
   5  -1   6     1528.95     1399.97     36.30 o 
   6  -1   6     1090.33     1111.97     33.60 o 
   7  -1   6       55.23       61.15      6.92 o 
   8  -1   6        8.11        3.35      4.81 o 
   9  -1   6       81.20       80.99      7.36 o 
  -6   0   6       27.26       24.93      5.27 o 
  -5   0   6        5.88       10.14      6.53 o 
  -4   0   6       36.61       39.98      5.07 o 
  -3   0   6        0.35        2.46      2.66 o 
  -2   0   6      250.86      248.13     11.73 o 
  -1   0   6        0.35        0.00      2.32 o 
   0   0   6       57.56       64.49      4.10 o 
   1   0   6      889.09      885.43     17.20 o 
   2   0   6       80.79       78.40      7.15 o 
   3   0   6      520.41      531.84     12.05 o 
   4   0   6       38.20       36.25      6.27 o 
   5   0   6        2.86        4.01      3.86 o 
   6   0   6      257.44      271.49     14.63 o 
   7   0   6       16.52       16.68      4.90 o 
   8   0   6        0.92        9.42      4.70 o 
   9   0   6       69.18       76.20      8.04 o 
  -6   1   6        6.47        6.65      4.38 o 
  -5   1   6       73.79       87.65      7.40 o 
  -4   1   6        3.47        3.46      2.95 o 
  -3   1   6        1.61        5.04      3.00 o 
  -2   1   6      198.72      201.39     10.57 o 
  -1   1   6       12.89       14.92      4.02 o 
   0   1   6       91.65       87.07      4.29 o 
   1   1   6      497.71      452.39     11.00 o 
   2   1   6       15.88       13.94      2.23 o 
   3   1   6      165.53      137.54      5.58 o 
   4   1   6     1399.88     1343.16     32.34 o 
   5   1   6      266.64      280.45     16.32 o 
   6   1   6        2.95        3.96      3.45 o 
   7   1   6      350.15      361.81     17.27 o 
   8   1   6       15.62        7.42      7.12 o 
   9   1   6        0.21        5.34      4.49 o 
  -6   2   6        3.33       10.98      4.44 o 
  -5   2   6        1.99        8.20      4.35 o 
  -4   2   6        0.02        2.38      2.98 o 
  -3   2   6      255.24      269.78     13.32 o 
  -2   2   6       44.06       48.35      5.47 o 
  -1   2   6        3.03        0.00      2.41 o 
   0   2   6     1930.77     1957.66     27.15 o 
   1   2   6       92.86      114.89      4.98 o 
   2   2   6      216.22      221.76      7.44 o 
   3   2   6     1588.88     1632.11     24.44 o 
   4   2   6      219.64      216.82     11.70 o 
   5   2   6       76.92       84.95      7.64 o 
   6   2   6     1057.05     1106.46     30.86 o 
   7   2   6      286.40      286.54     14.79 o 
   8   2   6       46.20       65.23     10.30 o 
   9   2   6       36.77       39.16      5.32 o 
  10   2   6      201.43      192.40     25.95 o 
  -6   3   6      164.14      148.47     10.67 o 
  -5   3   6        7.25       14.50      4.32 o 
  -4   3   6       89.11       79.30      7.27 o 
  -3   3   6      168.55      169.50     10.35 o 
  -2   3   6      212.15      229.13     11.91 o 
  -1   3   6       47.62       53.78      5.82 o 
   0   3   6     1070.94     1049.83     17.83 o 
   1   3   6     1996.38     2137.25     45.28 o 
   2   3   6       85.11       93.64      4.77 o 
   3   3   6      847.92      896.26     16.97 o 
   4   3   6        0.10        1.20      1.57 o 
   5   3   6      299.87      290.09     13.83 o 
   6   3   6      187.30      191.32     11.52 o 
   7   3   6      271.89      237.83     13.15 o 
   8   3   6       71.03       57.54      6.65 o 
   9   3   6      208.84      222.87     13.32 o 
  10   3   6        6.70        8.71      7.37 o 
  -6   4   6        5.34        6.71      6.70 o 
  -5   4   6       63.10       69.34      9.38 o 
  -4   4   6       65.51       78.72      7.12 o 
  -3   4   6        4.64        5.76      3.43 o 
  -2   4   6      297.40      303.43     14.26 o 
  -1   4   6       40.08       45.20      8.71 o 
   0   4   6       53.12       58.65      3.95 o 
   1   4   6       25.96       36.62      3.07 o 
   2   4   6      864.55      927.45     17.81 o 
   3   4   6      841.17      846.19     16.78 o 
   4   4   6        0.86        5.17      2.65 o 
   5   4   6       33.22       38.18      5.96 o 
   6   4   6      393.80      397.04     16.68 o 
   7   4   6        6.49       12.75      3.78 o 
   8   4   6      259.91      251.82     13.85 o 
   9   4   6      343.27      327.58     16.56 o 
  10   4   6       44.55       24.11      7.70 o 
  -5   5   6       11.80        8.01      4.78 o 
  -4   5   6       57.24       69.08     14.31 o 
  -3   5   6      144.23      154.58     10.15 o 
  -2   5   6       37.85       38.25      5.41 o 
  -1   5   6      345.76      340.56     14.86 o 
   0   5   6       77.06       87.27      5.20 o 
   1   5   6       72.77       95.60      7.62 o 
   2   5   6      275.16      263.43      8.98 o 
   3   5   6       84.71       86.73      4.86 o 
   4   5   6        2.69        5.27      1.90 o 
   5   5   6     1621.64     1646.24     26.35 o 
   6   5   6      521.67      503.27     18.86 o 
   7   5   6       15.55        9.38      3.55 o 
   8   5   6        1.04        0.00      3.37 o 
   9   5   6       89.40       89.17     15.65 o 
  10   5   6        5.30        3.53      4.66 o 
  -5   6   6       38.80       56.05      9.54 o 
  -4   6   6       19.50       29.80      7.53 o 
  -3   6   6        8.17        7.45      3.78 o 
  -2   6   6      178.26      188.44     10.88 o 
  -1   6   6      134.24      137.09      9.25 o 
   0   6   6       55.39       58.53      4.62 o 
   1   6   6        6.34        4.87      2.65 o 
   2   6   6      707.67      695.95     16.16 o 
   3   6   6      186.46      195.34      7.83 o 
   4   6   6      307.68      332.58     12.25 o 
   5   6   6      818.63      800.38     17.43 o 
   6   6   6      657.26      651.45     21.46 o 
   7   6   6       48.31       71.92      6.39 o 
   8   6   6      479.95      485.79     19.77 o 
   9   6   6        7.80       11.30      5.61 o 
  10   6   6       29.78       13.56      7.37 o 
  -4   7   6       35.06       39.92      5.32 o 
  -3   7   6      129.66      151.87      9.94 o 
  -2   7   6        1.65        0.00      9.21 o 
  -1   7   6      297.23      307.81     13.92 o 
   0   7   6        3.13        2.69      3.08 o 
   1   7   6       85.41       76.92      5.03 o 
   2   7   6        2.13        0.00      2.26 o 
   3   7   6       13.01       13.39      3.89 o 
   4   7   6       71.71       75.34      7.37 o 
   5   7   6      306.97      326.30     14.15 o 
   6   7   6       73.36       71.01      6.36 o 
   7   7   6       80.29       76.51     10.05 o 
   8   7   6      225.20      210.28     17.41 o 
   9   7   6        1.80        3.35      6.36 o 
  10   7   6       30.45       15.74      7.37 o 
  -4   8   6        0.03       16.41      7.53 o 
  -3   8   6       24.14       20.43      6.19 o 
  -2   8   6        0.06        3.52      5.19 o 
  -1   8   6       63.96       70.65      8.87 o 
   0   8   6      242.08      247.50     15.40 o 
   1   8   6        1.16        5.49      3.49 o 
   2   8   6        1.68        1.08      3.25 o 
   3   8   6      169.15      156.30      9.57 o 
   4   8   6        0.04       10.94      3.36 o 
   5   8   6        7.37        2.69      3.47 o 
   6   8   6       93.79       76.51      7.53 o 
   7   8   6       30.74       40.85      7.70 o 
   8   8   6       16.75       20.09      6.70 o 
   9   8   6        2.47        0.00      6.53 o 
  -3   9   6        0.58        0.00      6.86 o 
  -2   9   6        1.01        0.00      5.86 o 
  -1   9   6       90.56       98.78     10.72 o 
   0   9   6       77.10       74.50      9.38 o 
   1   9   6       17.92       24.33      3.70 o 
   2   9   6      170.05      178.58     10.68 o 
   3   9   6      125.11      143.45      9.51 o 
   4   9   6      361.70      368.66     15.89 o 
   5   9   6       66.60       59.74     12.31 o 
   6   9   6      206.46      191.85     10.95 o 
   7   9   6       27.65       40.85     12.05 o 
   8   9   6        3.08        9.38      9.38 o 
   9   9   6        9.33       34.99     14.40 o 
  -2  10   6       16.24       21.26      7.53 o 
  -1  10   6      107.27       95.10     10.55 o 
   0  10   6        0.62        0.00      5.69 o 
   1  10   6       58.18       52.11      7.79 o 
   2  10   6        6.34        7.50      4.10 o 
   3  10   6       12.32       14.46      4.21 o 
   4  10   6       51.99       33.55      4.97 o 
   5  10   6      146.31      155.82     16.24 o 
   6  10   6        6.11        5.52      4.26 o 
   7  10   6       32.51       16.62      4.89 o 
   8  10   6        2.94        1.00      8.04 o 
   0  11   6       30.20       13.23      6.70 o 
   1  11   6       17.38       17.98      4.92 o 
   2  11   6      163.76      154.80     11.22 o 
   3  11   6        0.11        3.17      4.52 o 
   4  11   6       20.76       25.40      4.82 o 
   5  11   6       32.46       35.27      6.03 o 
   6  11   6        6.52        1.67      4.92 o 
   7  11   6        8.79       10.57     12.14 o 
   2  12   6       77.90       68.43      6.86 o 
   3  12   6        0.12        8.01      4.93 o 
   4  12   6      236.23      203.57     12.59 o 
   5  12   6       66.92       49.08     15.40 o 
  -1  -6   7       25.25       33.15      7.37 o 
   0  -6   7       62.36       73.33     10.38 o 
   1  -6   7        3.07        4.86      8.54 o 
   2  -6   7        3.23        3.85      8.71 o 
  -3  -5   7      209.82      161.40     14.23 o 
  -2  -5   7        4.24        4.52      6.03 o 
  -1  -5   7       12.83       11.38      6.03 o 
   0  -5   7       26.30       28.29      5.86 o 
   1  -5   7       27.15       40.01      8.71 o 
   2  -5   7        1.10        0.00      7.37 o 
   3  -5   7      315.31      318.78     23.44 o 
   4  -5   7      156.64      159.72     16.07 o 
  -4  -4   7        1.78        3.85      6.19 o 
  -3  -4   7      124.40      101.96     10.55 o 
  -2  -4   7        0.01        4.86      5.19 o 
  -1  -4   7       14.70        9.88      5.19 o 
   0  -4   7       17.59       30.64      5.02 o 
   1  -4   7       12.94       21.61      7.45 o 
   2  -4   7       47.13       53.15      6.31 o 
   3  -4   7        4.26        7.60      4.67 o 
   4  -4   7       46.06       37.49      9.54 o 
   5  -4   7       10.66        0.00     10.63 o 
   6  -4   7      173.08      151.61     15.82 o 
  -5  -3   7        1.47        0.00      4.78 o 
  -4  -3   7       41.46       34.74      4.60 o 
  -3  -3   7       56.14       49.32      5.19 o 
  -2  -3   7       62.75       55.51      5.03 o 
  -1  -3   7       58.29       58.51      9.71 o 
   0  -3   7        3.52        6.19      4.69 o 
   1  -3   7        0.71        4.91      2.81 o 
   2  -3   7      202.83      189.72     11.36 o 
   3  -3   7      133.60      118.33      9.11 o 
   4  -3   7      302.60      268.42     14.96 o 
   5  -3   7      231.66      206.60     13.73 o 
   6  -3   7        1.58        2.66     11.80 o 
   7  -3   7        4.29        0.00      9.88 o 
  -5  -2   7        2.92        1.39      4.44 o 
  -4  -2   7       65.34       66.95      5.92 o 
  -3  -2   7       46.88       42.83      4.98 o 
  -2  -2   7       50.04       50.58      8.04 o 
  -1  -2   7       48.16       42.41      5.52 o 
   0  -2   7      121.77      111.82     12.39 o 
   1  -2   7        0.10        7.05      3.24 o 
   2  -2   7      608.69      617.41     26.45 o 
   3  -2   7       75.16       67.60      7.20 o 
   4  -2   7        1.04        0.00      3.65 o 
   5  -2   7       64.46       55.15      6.79 o 
   6  -2   7        0.54        2.27     12.64 o 
   7  -2   7        3.78       15.08      7.87 o 
  -5  -1   7        4.00        1.06      4.00 o 
  -4  -1   7        5.79        7.70      5.19 o 
  -3  -1   7      156.58      160.19      9.79 o 
  -2  -1   7      106.85      101.87      7.01 o 
  -1  -1   7      368.81      361.00     14.42 o 
   0  -1   7       32.19       28.34      4.00 o 
   1  -1   7       95.03       93.63      5.43 o 
   2  -1   7       11.56        6.72      2.40 o 
   3  -1   7      144.30      126.50      9.80 o 
   4  -1   7      124.82      140.31     10.30 o 
   5  -1   7       83.28       81.02     12.14 o 
   6  -1   7        2.96        7.72      7.03 o 
   7  -1   7       35.36       38.26      5.39 o 
   8  -1   7      107.48      107.87      8.81 o 
  -6   0   7       54.20       54.57      6.02 o 
  -5   0   7        1.23        3.89      4.00 o 
  -4   0   7       36.82       42.25      5.09 o 
  -3   0   7        0.93        2.51      3.36 o 
  -2   0   7       31.52       37.10      7.62 o 
  -1   0   7     1469.29     1409.31     41.44 o 
   0   0   7       11.63       16.10      3.12 o 
   1   0   7       10.82        9.47      2.15 o 
   2   0   7        4.62        6.60      3.17 o 
   3   0   7      201.18      184.90     11.49 o 
   4   0   7      574.93      553.37     34.74 o 
   5   0   7      303.56      291.01     15.44 o 
   6   0   7      267.54      249.69     16.16 o 
   7   0   7      206.59      232.06     16.49 o 
   8   0   7       93.52       84.84      8.08 o 
   9   0   7       50.79       57.28      9.63 o 
  -6   1   7       14.84       12.91      4.91 o 
  -5   1   7       11.68       13.87      8.79 o 
  -4   1   7      324.35      317.37     15.33 o 
  -3   1   7      143.63      141.24     12.14 o 
  -2   1   7      119.18      126.47     11.72 o 
  -1   1   7      175.45      172.50      9.73 o 
   0   1   7      792.69      803.26     22.45 o 
   1   1   7        4.90        7.84      2.41 o 
   2   1   7      441.87      426.95     11.61 o 
   3   1   7      172.69      183.16     15.04 o 
   4   1   7       21.34       34.60      5.53 o 
   5   1   7      529.09      549.76     21.53 o 
   6   1   7      111.11      102.40      8.79 o 
   7   1   7       39.50       23.44      7.03 o 
   8   1   7       11.88       16.54      4.91 o 
   9   1   7       27.24       31.65      5.83 o 
  -6   2   7        4.17        1.67      4.85 o 
  -5   2   7       32.81       34.98      9.29 o 
  -4   2   7       80.47       88.68      7.74 o 
  -3   2   7       68.18       64.21      5.94 o 
  -2   2   7      182.49      181.32     10.65 o 
  -1   2   7      368.86      363.48     14.85 o 
   0   2   7      199.10      219.83     10.82 o 
   1   2   7        0.82        1.94      2.51 o 
   2   2   7      238.42      231.89      8.05 o 
   3   2   7       20.72       21.43      2.88 o 
   4   2   7       26.76       36.44      5.36 o 
   5   2   7      787.31      762.58     25.24 o 
   6   2   7      196.23      202.47     12.25 o 
   7   2   7      101.74      111.68     10.46 o 
   8   2   7       56.32       63.64      7.08 o 
   9   2   7       38.99       40.30      5.59 o 
  -5   3   7       21.27       15.82      4.85 o 
  -4   3   7       12.85       15.23      6.03 o 
  -3   3   7       48.45       48.83      5.27 o 
  -2   3   7      428.97      438.01     17.54 o 
  -1   3   7       35.73       43.37      7.87 o 
   0   3   7        2.13        0.00      4.69 o 
   1   3   7      324.69      321.94      9.61 o 
   2   3   7      581.61      569.27     13.80 o 
   3   3   7       34.41       36.40      3.46 o 
   4   3   7       20.67       32.69      5.54 o 
   5   3   7      434.98      452.21     18.66 o 
   6   3   7       17.72       25.45      5.43 o 
   7   3   7       88.89       86.79      7.72 o 
   8   3   7       88.85      101.27      8.64 o 
   9   3   7       54.18       60.40      6.84 o 
  10   3   7       72.95       71.86     10.80 o 
  -5   4   7      116.68      140.16     10.37 o 
  -4   4   7       19.59       20.39      4.98 o 
  -3   4   7      176.77      176.43     11.06 o 
  -2   4   7      301.19      305.84     14.61 o 
  -1   4   7      941.12      986.51     27.07 o 
   0   4   7      176.71      205.63     12.14 o 
   1   4   7      822.49      826.15     17.02 o 
   2   4   7       17.26       32.47      5.60 o 
   3   4   7       21.41       26.85      2.97 o 
   4   4   7     1177.59     1169.77     21.21 o 
   5   4   7      806.65      785.58     24.69 o 
   6   4   7        8.24       15.24      4.05 o 
   7   4   7        0.66        5.65      3.68 o 
   8   4   7       77.43       71.40      7.12 o 
   9   4   7       96.34       89.56      7.96 o 
  10   4   7        2.20        2.46      5.94 o 
  -5   5   7        2.71        3.83      8.96 o 
  -4   5   7       24.31       36.13      7.03 o 
  -3   5   7       47.03       42.00      5.80 o 
  -2   5   7      696.36      675.56     28.46 o 
  -1   5   7      242.19      234.95     12.49 o 
   0   5   7      142.62      162.40      9.82 o 
   1   5   7       15.23       13.94      3.22 o 
   2   5   7      122.59      120.69      6.10 o 
   3   5   7      379.52      398.32     11.66 o 
   4   5   7      319.45      316.75     11.76 o 
   5   5   7      166.75      167.31     10.72 o 
   6   5   7       45.72       50.96      6.22 o 
   7   5   7      568.00      532.07     20.90 o 
   8   5   7      130.58      130.31     10.21 o 
   9   5   7        8.80        3.14      4.68 o 
  10   5   7       48.17       48.98      7.03 o 
  -4   6   7        3.57        0.87      4.67 o 
  -3   6   7       18.89       19.64      5.11 o 
  -2   6   7       84.94       91.52      7.26 o 
  -1   6   7      106.70      112.07      7.99 o 
   0   6   7      317.46      305.00     14.01 o 
   1   6   7      607.88      634.88     15.63 o 
   2   6   7       12.87       13.27      3.17 o 
   3   6   7       21.02       28.78      4.00 o 
   4   6   7      494.41      519.03     13.87 o 
   5   6   7        0.70        1.68      2.17 o 
   6   6   7       56.26       62.39      6.79 o 
   7   6   7      330.63      327.74     25.28 o 
   8   6   7        0.34        3.40      3.78 o 
   9   6   7        2.97        2.49      4.49 o 
  10   6   7      200.59      211.58     13.32 o 
  -4   7   7        2.37       11.64      6.86 o 
  -3   7   7      101.27      123.69     13.90 o 
  -2   7   7        2.81       10.84      3.86 o 
  -1   7   7      118.82      131.13      8.93 o 
   0   7   7       56.91       78.49      6.55 o 
   1   7   7       22.55       26.00      3.60 o 
   2   7   7       59.62       50.94      4.66 o 
   3   7   7      578.28      558.41     14.83 o 
   4   7   7      670.40      648.64     16.06 o 
   5   7   7      494.26      486.53     13.89 o 
   6   7   7       26.52       26.96      6.03 o 
   7   7   7        0.42        2.18      5.19 o 
   8   7   7        1.47        0.00      5.02 o 
   9   7   7      146.13      156.21     15.07 o 
  10   7   7       71.92       58.60     10.21 o 
  -3   8   7       24.53       35.33      7.87 o 
  -2   8   7       16.61       13.23      5.86 o 
  -1   8   7       24.32       34.32      6.70 o 
   0   8   7       41.80       46.04      7.03 o 
   1   8   7       23.68       23.87      7.03 o 
   2   8   7        5.43        5.34      5.52 o 
   3   8   7      649.92      635.81     20.82 o 
   4   8   7       12.65       12.97      3.43 o 
   5   8   7       21.54       13.92      3.75 o 
   6   8   7      526.15      479.94     17.33 o 
   7   8   7        1.24        0.33      4.86 o 
   8   8   7        6.52        1.34      5.52 o 
   9   8   7      111.18      109.83     12.72 o 
  -2   9   7        3.90        6.70      6.53 o 
  -1   9   7        3.03        0.17      5.86 o 
   0   9   7       39.96       42.19      6.86 o 
   1   9   7        1.46       10.21      5.02 o 
   2   9   7       28.63       31.53      5.19 o 
   3   9   7      181.58      189.44     10.82 o 
   4   9   7       32.91       32.56      4.44 o 
   5   9   7      250.26      237.96     12.26 o 
   6   9   7       99.19       89.81     13.14 o 
   7   9   7       31.04       34.99     13.23 o 
   8   9   7       82.24      108.32     11.89 o 
   9   9   7      212.55      203.76     18.58 o 
  -1  10   7        8.97       12.22      6.53 o 
   0  10   7        0.00        6.36      6.03 o 
   1  10   7       14.87       27.46      5.86 o 
   2  10   7      158.85      160.88      9.87 o 
   3  10   7       35.79       37.56      5.76 o 
   4  10   7       33.71       37.14      5.21 o 
   5  10   7      102.49      105.19      8.45 o 
   6  10   7       35.17       31.83     14.40 o 
   7  10   7        2.16        6.19      8.37 o 
   8  10   7       86.86       89.57     15.07 o 
   0  11   7       34.24       35.16      7.20 o 
   1  11   7       51.80       42.36      7.53 o 
   2  11   7       33.33       43.62      9.88 o 
   3  11   7       13.83       12.40      8.79 o 
   4  11   7        0.16        0.16      4.94 o 
   5  11   7        8.68       13.91      7.20 o 
   6  11   7       13.25        7.30      5.35 o 
   7  11   7        1.18        1.74      5.10 o 
   3  12   7       29.87       24.78      7.03 o 
   4  12   7       41.64       35.71      7.45 o 
   5  12   7       70.09       62.67      7.06 o 
  -1  -5   8        0.67        1.51      6.03 o 
   2  -5   8       74.05       91.08     11.89 o 
   3  -5   8       41.00       42.53     10.38 o 
  -3  -4   8        6.42        2.34      6.53 o 
  -2  -4   8       10.90        5.19      6.03 o 
  -1  -4   8       37.33       25.62      5.86 o 
   0  -4   8        1.37        0.67      5.52 o 
   2  -4   8       28.43       29.63      8.54 o 
   3  -4   8       54.00       36.46     14.73 o 
   4  -4   8       13.41       14.14      8.87 o 
   5  -4   8        0.03        0.00      6.27 o 
  -3  -3   8        4.10        1.61      4.19 o 
  -2  -3   8       88.33       80.78      6.15 o 
  -1  -3   8       22.59       12.23      9.79 o 
   0  -3   8       38.78       24.61      4.86 o 
   1  -3   8      149.84      125.23     12.72 o 
   2  -3   8       43.94       45.14      6.19 o 
   3  -3   8       13.56       20.46     12.64 o 
   4  -3   8       41.41       54.16      8.04 o 
   5  -3   8       14.24        4.02      5.44 o 
   6  -3   8        0.90        0.00      8.62 o 
  -4  -2   8        3.62        5.34      4.56 o 
  -3  -2   8       30.63       37.40      4.85 o 
  -2  -2   8        0.03        1.81      3.43 o 
  -1  -2   8        0.01        0.29      3.35 o 
   0  -2   8       48.02       28.13      5.02 o 
   1  -2   8       25.43       35.66      7.20 o 
   2  -2   8      184.07      159.00     10.12 o 
   3  -2   8      210.22      176.28     11.30 o 
   4  -2   8       43.22       51.32     13.06 o 
   5  -2   8        0.13        4.03     10.97 o 
   6  -2   8        6.63        8.96     16.16 o 
   7  -2   8       58.54       63.78     11.55 o 
  -4  -1   8       55.58       49.33      5.55 o 
  -3  -1   8       77.80       81.62      6.21 o 
  -2  -1   8       14.63       11.84      3.37 o 
  -1  -1   8       49.44       42.70      4.50 o 
   0  -1   8       28.60       27.46      5.52 o 
   1  -1   8       38.82       32.67      6.03 o 
   2  -1   8       32.30       40.92      5.65 o 
   3  -1   8        0.09       12.98      4.09 o 
   4  -1   8      155.46      141.47     10.14 o 
   5  -1   8       23.49       19.97      5.09 o 
   6  -1   8       19.34       22.77      6.03 o 
   7  -1   8       94.04       85.91      7.55 o 
   8  -1   8       29.38       27.88      5.98 o 
  -5   0   8        5.02        0.00      4.94 o 
  -4   0   8        8.33        8.07      4.52 o 
  -3   0   8       35.65       45.89      6.53 o 
  -2   0   8      128.61      110.03     13.90 o 
  -1   0   8       39.77       34.46      4.59 o 
   0   0   8      164.30      155.60      9.01 o 
   1   0   8        1.62        0.00      2.99 o 
   2   0   8       24.82       23.80      4.86 o 
   3   0   8      162.17      167.86     11.02 o 
   4   0   8        1.94        0.72      4.27 o 
   5   0   8        3.98       14.65      4.73 o 
   6   0   8      206.90      232.74     14.42 o 
   7   0   8        1.99        0.00      7.28 o 
   8   0   8        2.31        2.61     13.73 o 
  -5   1   8       27.46       35.07      5.62 o 
  -4   1   8        0.41        0.42      4.26 o 
  -3   1   8       47.81       48.66      5.79 o 
  -2   1   8      209.63      207.41     11.11 o 
  -1   1   8        3.33        4.14      3.06 o 
   0   1   8       18.22       20.92      3.73 o 
   1   1   8      137.08      133.65      8.09 o 
   2   1   8      289.72      287.87     10.32 o 
   3   1   8      316.40      306.75     14.64 o 
   4   1   8       57.69       54.40     12.56 o 
   5   1   8      220.60      246.72     14.03 o 
   6   1   8      399.94      397.97     19.22 o 
   7   1   8        0.21        0.00      4.43 o 
   8   1   8       11.00       14.42      5.22 o 
   9   1   8      157.55      152.87     11.42 o 
  -5   2   8        6.13        1.26      4.67 o 
  -4   2   8        1.43        1.13      4.05 o 
  -3   2   8      178.70      172.62     10.83 o 
  -2   2   8      783.83      796.90     25.47 o 
  -1   2   8      715.00      710.99     22.77 o 
   0   2   8       74.31       86.77      6.78 o 
   1   2   8        3.44        4.76      3.13 o 
   2   2   8      121.82      113.12     12.76 o 
   3   2   8        6.78       16.61      9.38 o 
   4   2   8      387.77      374.61     21.10 o 
   5   2   8      113.16      116.83      9.63 o 
   6   2   8     1012.99      942.57     38.67 o 
   7   2   8       13.30       14.64      4.24 o 
   8   2   8      354.89      377.25     19.32 o 
   9   2   8       55.70       60.71      6.82 o 
  -5   3   8       25.08       22.85      5.43 o 
  -4   3   8        7.40        1.53      4.31 o 
  -3   3   8        9.59       14.57      4.38 o 
  -2   3   8      208.78      214.63     11.81 o 
  -1   3   8        8.31       12.99      3.74 o 
   0   3   8       39.82       45.36      5.27 o 
   1   3   8        7.65        4.34      3.08 o 
   2   3   8       48.92       46.42      4.49 o 
   3   3   8       13.82       13.01      3.52 o 
   4   3   8      104.74      111.46      8.92 o 
   5   3   8        0.13        0.00      3.34 o 
   6   3   8      281.61      289.59     15.64 o 
   7   3   8      279.96      295.59     15.93 o 
   8   3   8      334.31      322.23     17.15 o 
   9   3   8       26.36       27.51      5.87 o 
  -4   4   8        8.24        9.18      4.96 o 
  -3   4   8      268.20      295.66     15.20 o 
  -2   4   8      150.20      166.47     10.74 o 
  -1   4   8        3.31        2.60      4.60 o 
   0   4   8      121.29      143.32      9.25 o 
   1   4   8        1.56        2.18      6.45 o 
   2   4   8       14.68       15.66      2.64 o 
   3   4   8      373.13      390.40     11.78 o 
   4   4   8       45.84       46.27      5.79 o 
   5   4   8     2504.45     2539.67     52.45 o 
   6   4   8       43.29       47.07      5.73 o 
   7   4   8        1.31        7.46      4.60 o 
   8   4   8      119.30      125.90      9.77 o 
   9   4   8       61.04       65.73      7.21 o 
  -4   5   8       45.77       60.36     10.13 o 
  -3   5   8        2.09        9.02      8.12 o 
  -2   5   8      291.12      306.01     15.15 o 
  -1   5   8       95.94       88.74      7.40 o 
   0   5   8       94.61      115.47      8.30 o 
   1   5   8       72.76       68.49      6.64 o 
   2   5   8       20.00       23.66      3.37 o 
   3   5   8      161.17      170.69      7.55 o 
   4   5   8      490.80      499.12     13.82 o 
   5   5   8      103.58      106.49      8.81 o 
   6   5   8       18.91       21.51      4.42 o 
   7   5   8      322.09      332.63     22.18 o 
   8   5   8       48.46       54.39      6.76 o 
   9   5   8       12.57        1.24      4.38 o 
  10   5   8       86.86      108.19     14.31 o 
  -4   6   8       78.68       86.98     10.13 o 
  -3   6   8        6.05       10.72      5.07 o 
  -2   6   8        5.91        4.65      3.96 o 
  -1   6   8        1.72        2.50      4.60 o 
   0   6   8       66.16       63.89      6.62 o 
   1   6   8       22.45       22.45      4.05 o 
   2   6   8      225.50      236.13      9.50 o 
   3   6   8      128.67      126.52      6.37 o 
   4   6   8      508.88      506.46     14.05 o 
   5   6   8      224.15      226.81     12.85 o 
   6   6   8      159.88      164.84     11.08 o 
   7   6   8       20.81       33.48      5.15 o 
   8   6   8        9.93        8.92     12.14 o 
   9   6   8       15.54       25.50      6.61 o 
  -3   7   8        0.04        2.16      7.37 o 
  -2   7   8       33.85       48.84      5.86 o 
  -1   7   8      210.74      226.01     12.42 o 
   0   7   8        3.18        9.24      3.37 o 
   1   7   8       78.74       82.53      6.81 o 
   2   7   8      421.19      456.47     13.59 o 
   3   7   8      161.43      150.83      7.56 o 
   4   7   8      119.81      113.15     11.21 o 
   5   7   8      307.60      297.52     10.55 o 
   6   7   8        4.05        7.20      3.69 o 
   7   7   8       81.10       81.50      7.12 o 
   8   7   8      257.12      221.50     18.75 o 
   9   7   8       57.67       62.11     11.22 o 
  -3   8   8       13.22       16.51      5.52 o 
  -2   8   8       71.50       65.80     10.72 o 
  -1   8   8      227.17      230.38     18.42 o 
   0   8   8        3.73        6.86      5.36 o 
   1   8   8       25.35       18.92      5.52 o 
   2   8   8      131.84      148.84      9.06 o 
   3   8   8       13.18       13.09      3.75 o 
   4   8   8       77.64       85.71      6.84 o 
   5   8   8       14.77        8.17      3.26 o 
   6   8   8      116.96      105.48     11.38 o 
   7   8   8       36.86       46.54      6.36 o 
   8   8   8        4.09       15.24      6.19 o 
   9   8   8       54.42       60.94      9.04 o 
  -2   9   8       30.44       51.40      8.37 o 
  -1   9   8        0.57        0.00      5.36 o 
   0   9   8       16.85       27.29      6.70 o 
   1   9   8      309.19      274.24     19.09 o 
   2   9   8       10.00        5.52      5.02 o 
   3   9   8        0.24        0.00      3.62 o 
   4   9   8       52.95       56.72      6.13 o 
   5   9   8      107.22      109.23      8.29 o 
   6   9   8        1.40        0.52      5.11 o 
   7   9   8      110.00      102.80     11.05 o 
   8   9   8       38.79       46.88      8.20 o 
   9   9   8       60.40       49.06      7.70 o 
  -1  10   8        9.15       18.92      7.03 o 
   0  10   8       38.52       38.34      7.37 o 
   1  10   8      128.53      131.93     12.56 o 
   2  10   8       12.03        7.03      5.86 o 
   3  10   8      170.13      176.00     10.56 o 
   4  10   8      222.93      217.14     12.43 o 
   5  10   8       54.78       35.01     10.30 o 
   6  10   8        0.29        4.89      6.78 o 
   7  10   8      207.85      230.88     22.43 o 
   8  10   8        5.27        0.00      8.87 o 
   1  11   8       61.25       62.11      9.38 o 
   2  11   8       64.07       57.93      7.87 o 
   3  11   8      126.39      126.64      8.93 o 
   4  11   8      119.54      106.59      8.24 o 
   5  11   8       17.76       13.78      4.77 o 
   6  11   8      184.84      155.83     25.70 o 
   7  11   8      129.33      109.33     15.40 o 
  -2  -3   9       32.07       23.96      6.61 o 
  -1  -3   9       10.33        5.52      4.10 o 
   0  -3   9       11.26        7.97      4.60 o 
   1  -3   9       53.40       44.20      8.54 o 
   2  -3   9       14.40        6.03      7.20 o 
   3  -3   9        5.96       11.69      5.56 o 
   4  -3   9        9.37        4.13     13.06 o 
   5  -3   9        0.98       10.76      6.95 o 
  -3  -2   9        0.08        4.39      4.85 o 
  -2  -2   9        0.05        5.31      9.04 o 
  -1  -2   9        8.70        2.07      4.12 o 
   0  -2   9        0.05        0.00      3.69 o 
   1  -2   9       27.18       14.23      6.36 o 
   2  -2   9       48.47       49.39      9.04 o 
   3  -2   9       44.24       50.48      6.35 o 
   4  -2   9       46.86       50.32     13.39 o 
   5  -2   9       23.62       21.94     13.14 o 
   6  -2   9        0.62        1.15      5.92 o 
  -3  -1   9        9.97       10.41      4.68 o 
  -2  -1   9        1.81        5.75      4.02 o 
  -1  -1   9      251.93      201.35     11.13 o 
   0  -1   9        1.49        2.75      5.11 o 
   1  -1   9       47.86       26.12      5.19 o 
   2  -1   9      149.37      165.25     16.41 o 
   3  -1   9       42.63       38.83      5.48 o 
   4  -1   9        7.35        9.95      5.69 o 
   5  -1   9      295.76      328.70     19.42 o 
   6  -1   9        8.78       18.73      7.53 o 
   7  -1   9       28.82       34.32     10.05 o 
  -4   0   9        3.96        6.86      7.12 o 
  -3   0   9       23.27       15.39      4.38 o 
  -2   0   9      125.71      115.31     12.47 o 
  -1   0   9      198.58      179.42     10.33 o 
   0   0   9        3.84        7.90      3.53 o 
   1   0   9      138.18      117.18      8.29 o 
   2   0   9      276.17      265.70     21.26 o 
   3   0   9       12.81       22.23      5.69 o 
   4   0   9        7.40       17.29      5.07 o 
   5   0   9      267.97      262.94     15.08 o 
   6   0   9       27.24       26.36      5.92 o 
   7   0   9      107.78       86.64      8.75 o 
  -4   1   9        1.70        4.60      9.96 o 
  -3   1   9       69.18       71.00      6.39 o 
  -2   1   9      200.97      190.22     10.89 o 
  -1   1   9       26.05       28.67      7.20 o 
   0   1   9       90.33       80.45      6.51 o 
   1   1   9       97.32       93.12     11.22 o 
   2   1   9        6.40       14.40      7.53 o 
   3   1   9        7.35        9.14      6.78 o 
   4   1   9      164.21      175.28     11.62 o 
   5   1   9       20.33       30.23      5.62 o 
   6   1   9       13.53       26.46      5.79 o 
   7   1   9       96.32      114.59     26.79 o 
   8   1   9        2.51        3.07      5.55 o 
  -4   2   9        8.04        8.05     13.39 o 
  -3   2   9       23.78       18.65      4.73 o 
  -2   2   9      147.50      161.17     10.01 o 
  -1   2   9        0.30        0.00      3.65 o 
   0   2   9       16.28       17.92      6.86 o 
   1   2   9      341.63      326.91     14.35 o 
   2   2   9        0.10        0.45      3.16 o 
   3   2   9       49.17       56.25      6.41 o 
   4   2   9      988.56      971.60     29.88 o 
   5   2   9        1.26        9.29      4.46 o 
   6   2   9        0.81       14.54      5.02 o 
   7   2   9      263.47      291.06     16.64 o 
   8   2   9        1.40        7.51      5.67 o 
  -4   3   9        1.86        0.00      5.15 o 
  -3   3   9      676.60      680.25     25.08 o 
  -2   3   9        0.20        8.22      3.85 o 
  -1   3   9       13.50       12.43      5.78 o 
   0   3   9      212.43      227.31     12.56 o 
   1   3   9      125.22      124.02      8.45 o 
   2   3   9        1.35        0.00      3.16 o 
   3   3   9      395.87      408.20     16.91 o 
   4   3   9     1531.93     1583.88     39.59 o 
   5   3   9        2.74        0.60      4.10 o 
   6   3   9      240.07      278.46     15.57 o 
   7   3   9       43.82       48.84      7.52 o 
   8   3   9        5.02        9.19      8.29 o 
   9   3   9       59.05       80.52      8.17 o 
  -4   4   9       12.80       14.31      6.86 o 
  -3   4   9       68.12       85.42      7.38 o 
  -2   4   9      417.33      435.74     19.24 o 
  -1   4   9        9.13        5.61      4.02 o 
   0   4   9        3.57        4.59      3.57 o 
   1   4   9        5.06        3.36      3.34 o 
   2   4   9        2.32        8.26      9.63 o 
   3   4   9      841.26      835.87     22.59 o 
   4   4   9       27.48       34.92      9.21 o 
   5   4   9      707.97      726.98     25.68 o 
   6   4   9       78.31       98.95     16.74 o 
   7   4   9       69.18       68.52      7.96 o 
   8   4   9       52.01       52.56      6.69 o 
   9   4   9      183.96      176.86     12.49 o 
  -3   5   9       25.91       34.89      5.48 o 
  -2   5   9      126.71      132.69      9.42 o 
  -1   5   9       12.02       16.76      8.45 o 
   0   5   9      175.57      192.16     11.08 o 
   1   5   9        2.90        0.00      3.65 o 
   2   5   9      192.79      200.79     13.14 o 
   3   5   9      216.30      218.82      8.96 o 
   4   5   9      436.74      451.47     18.29 o 
   5   5   9        7.83       12.39      4.86 o 
   6   5   9      690.24      689.47     29.80 o 
   7   5   9        1.16        1.25      4.36 o 
   8   5   9       27.52       45.17      6.08 o 
   9   5   9      278.72      256.91     15.55 o 
  -3   6   9       11.41       13.58      5.19 o 
  -2   6   9      146.56      158.91     10.72 o 
  -1   6   9        0.33        4.04      9.71 o 
   0   6   9        0.07        4.57      3.77 o 
   1   6   9       48.71       54.62      5.71 o 
   2   6   9      213.14      203.21     11.72 o 
   3   6   9      224.07      225.79     11.66 o 
   4   6   9      270.75      273.93     10.25 o 
   5   6   9      301.28      302.60     15.13 o 
   6   6   9        2.04        0.38      4.22 o 
   7   6   9       13.62       19.49      4.98 o 
   8   6   9      142.80      154.73     11.35 o 
   9   6   9      214.73      240.35     14.74 o 
  -2   7   9       15.27       15.15     11.89 o 
  -1   7   9        9.91       19.44      5.19 o 
   0   7   9        0.38        0.00      3.66 o 
   1   7   9       12.45       16.74      4.19 o 
   2   7   9      168.52      163.27      9.50 o 
   3   7   9       13.18       17.63      4.44 o 
   4   7   9        0.03        0.00      2.70 o 
   5   7   9      288.11      308.83     15.14 o 
   6   7   9      150.01      174.68     11.11 o 
   7   7   9       22.03       24.89      5.34 o 
   8   7   9      151.13      167.48     24.44 o 
   9   7   9       22.35       32.65      7.87 o 
  -2   8   9        0.19        2.68      5.21 o 
  -1   8   9       31.16       38.35      5.33 o 
   0   8   9       91.71      103.71      7.45 o 
   1   8   9       50.64       58.26      7.87 o 
   2   8   9        8.74       12.22      5.19 o 
   3   8   9        0.06        0.49      4.10 o 
   4   8   9       56.16       65.61      7.37 o 
   5   8   9      239.09      200.30     12.98 o 
   6   8   9       65.42       82.37      9.88 o 
   7   8   9       36.61       44.20      8.20 o 
   8   8   9      296.31      275.75     21.43 o 
   9   8   9        3.52        6.86      6.86 o 
  -1   9   9        4.00        5.52      6.86 o 
   0   9   9      155.72      160.89     14.57 o 
   1   9   9       23.70       31.81      6.70 o 
   2   9   9        4.02        0.00      5.19 o 
   3   9   9      144.31      149.01     12.39 o 
   4   9   9        2.19        2.18      4.09 o 
   5   9   9       13.65       10.09      4.52 o 
   7   9   9        0.02        6.53      6.19 o 
   8   9   9       20.44       27.46      7.37 o 
   0  10   9       52.72       68.81     10.72 o 
   1  10   9       31.87       33.65      7.53 o 
   2  10   9       22.64       26.79      7.03 o 
   3  10   9       61.15       60.61      7.87 o 
   4  10   9        7.52        3.46      4.80 o 
   5  10   9       30.03       28.05     12.47 o 
   6  10   9        3.62        3.01      7.70 o 
   7  10   9       68.47       64.46     14.23 o 
   2  11   9       33.61       33.32      7.03 o 
   3  11   9       37.99       47.38      7.53 o 
   4  11   9        6.18        0.13      4.84 o 
   5  11   9       14.00       13.50      6.86 o 
   6  11   9       10.48        4.27      5.22 o 
  -1  -2  10        0.44        0.00      5.02 o 
   0  -2  10       31.36       24.28      8.04 o 
   1  -2  10       16.04       22.10      7.37 o 
   2  -2  10       11.15       25.11      7.53 o 
   3  -2  10       14.60       35.16      9.04 o 
   4  -2  10       42.24       45.79     22.85 o 
  -2  -1  10       48.04       30.04      7.45 o 
  -1  -1  10        1.03        2.78      4.52 o 
   0  -1  10        8.84       14.05     14.06 o 
   1  -1  10        5.36        5.19      6.86 o 
   2  -1  10       39.90       55.75      9.04 o 
   3  -1  10        8.28        4.69      7.53 o 
   4  -1  10        3.84       19.35     10.13 o 
   5  -1  10       35.54       45.24      8.96 o 
   6  -1  10       34.13       48.49     14.15 o 
  -2   0  10       20.87       16.58      4.56 o 
  -1   0  10        3.95        4.90      4.19 o 
   0   0  10       88.26       58.26      8.04 o 
   1   0  10        1.41       10.05      6.36 o 
   2   0  10       12.70       21.10      7.20 o 
   3   0  10       45.09       65.13     11.22 o 
   4   0  10        0.52        0.00      6.78 o 
   5   0  10      138.13      132.66     12.05 o 
   6   0  10       18.99       24.18      5.92 o 
   7   0  10       37.63       28.63      9.21 o 
  -2   1  10        3.54        5.44      5.44 o 
  -1   1  10        1.99        0.56      5.52 o 
   0   1  10        3.31        7.68      3.93 o 
   1   1  10       21.50        8.86      3.93 o 
   2   1  10        3.61        5.86      6.36 o 
   3   1  10      802.07      747.72     41.86 o 
   4   1  10        5.42        6.00      4.60 o 
   5   1  10        5.27       13.97      5.07 o 
   6   1  10       11.97       17.37      5.27 o 
   7   1  10       32.59       36.17      6.88 o 
  -3   2  10       72.06       69.21      7.01 o 
  -2   2  10       10.28        6.70      4.43 o 
  -1   2  10        9.24        1.76      6.03 o 
   0   2  10       93.97       77.90      9.71 o 
   1   2  10        0.47        0.00      4.02 o 
   2   2  10      101.39       92.08     12.39 o 
   3   2  10        3.79       15.74      6.53 o 
   4   2  10       12.77       14.41      4.58 o 
   5   2  10       38.42       37.37      6.15 o 
   6   2  10       52.18       53.58      7.12 o 
   7   2  10      114.91      112.70     18.00 o 
   8   2  10        0.98        0.80     11.30 o 
  -3   3  10        6.92        2.17      8.62 o 
  -2   3  10        6.43        0.92      5.78 o 
  -1   3  10      119.65      120.06      8.40 o 
   0   3  10        0.37        0.00      3.93 o 
   1   3  10        1.57        0.00      3.66 o 
   2   3  10      404.67      353.71     15.78 o 
   3   3  10       31.78       36.00      9.38 o 
   4   3  10       47.79       48.98      8.71 o 
   5   3  10        5.06        8.30      4.41 o 
   6   3  10        1.13        1.82      4.55 o 
   7   3  10       61.95       73.34      8.14 o 
   8   3  10      119.50      128.23     10.96 o 
  -3   4  10       49.46       66.96      7.26 o 
  -2   4  10        3.56        7.19      7.20 o 
  -1   4  10       39.66       55.83     10.46 o 
   0   4  10        8.48        4.03      3.72 o 
   1   4  10       52.12       45.91      5.35 o 
   2   4  10      196.25      196.42     11.58 o 
   3   4  10        1.76        2.18      6.03 o 
   4   4  10      177.38      195.31     11.72 o 
   5   4  10        4.77       13.37      4.50 o 
   6   4  10        7.68       13.09      5.03 o 
   7   4  10        8.08       13.41      5.19 o 
   8   4  10       22.47       36.28      9.63 o 
  -2   5  10       23.91       13.24      4.85 o 
  -1   5  10      113.35      115.79     12.72 o 
   0   5  10        3.68        6.37     15.15 o 
   1   5  10      304.44      299.45     14.58 o 
   2   5  10       70.72       73.80     18.00 o 
   3   5  10       47.93       30.64      5.69 o 
   4   5  10       10.07       16.38      4.46 o 
   5   5  10      271.13      295.09     15.29 o 
   6   5  10       72.08       77.76      7.64 o 
   7   5  10       79.30       88.12     20.26 o 
   8   5  10      194.93      223.94     14.56 o 
   9   5  10       61.57       68.65      7.40 o 
  -2   6  10        0.50        1.56      5.15 o 
  -1   6  10        1.84        3.48      4.55 o 
   0   6  10       99.90       83.84      7.28 o 
   1   6  10      123.98      133.24     13.31 o 
   2   6  10       31.35       29.85      9.63 o 
   3   6  10        0.54        3.67      7.53 o 
   4   6  10      786.01      804.64     39.34 o 
   5   6  10        0.12        3.11      4.18 o 
   6   6  10        0.47        3.39      4.66 o 
   7   6  10      327.13      332.32     17.68 o 
   8   6  10       15.80       15.99      5.51 o 
   9   6  10       33.74       42.71      8.54 o 
  -1   7  10        0.04        4.96      4.61 o 
   0   7  10        1.50       10.96      4.61 o 
   1   7  10       39.79       30.64      5.69 o 
   2   7  10        0.27        0.00      3.85 o 
   3   7  10       57.97       35.49      6.36 o 
   4   7  10      544.09      523.70     30.30 o 
   5   7  10      128.06      125.02      9.17 o 
   6   7  10        5.75        7.18      4.59 o 
   7   7  10      148.25      153.31     13.06 o 
   8   7  10        0.04       13.15      5.43 o 
  -1   8  10       28.59       44.10      6.11 o 
   0   8  10       50.65       62.43      6.27 o 
   1   8  10      101.50       82.80     12.98 o 
   2   8  10        0.10        0.66      3.90 o 
   3   8  10      123.19      122.99      8.36 o 
   4   8  10        8.98        3.01      5.19 o 
   5   8  10        3.89        4.52      5.36 o 
   6   8  10      384.01      419.56     26.45 o 
   7   8  10       86.05       77.85      9.88 o 
   8   8  10        0.00        0.00      6.36 o 
   0   9  10       13.07       27.96      7.20 o 
   1   9  10        8.79       13.73      6.53 o 
   2   9  10        3.25        0.00      6.03 o 
   3   9  10      447.46      402.32     23.44 o 
   4   9  10      205.08      194.21     14.90 o 
   5   9  10        0.66        0.00      7.53 o 
   6   9  10      147.62      161.40     14.90 o 
   7   9  10      112.59      137.12     13.23 o 
   8   9  10        2.33        7.37      7.70 o 
   1  10  10        1.49        4.35      7.03 o 
   2  10  10       50.85       56.09      8.54 o 
   3  10  10       55.51       35.66      6.36 o 
   4  10  10        0.67        4.86      6.70 o 
   5  10  10       74.91       65.96     17.08 o 
   6  10  10      423.42      489.72     32.15 o 
   7  10  10       79.90       83.88     14.06 o 
   4  11  10        2.76       12.72      7.20 o 
   5  11  10       75.79       32.15      7.53 o 
   1  -1  11       17.79       25.45      8.54 o 
   2  -1  11       25.55       26.79      8.37 o 
   3  -1  11        9.75       20.09      7.70 o 
   0   0  11      123.86       73.33     10.55 o 
   1   0  11        2.42        7.03      7.53 o 
   2   0  11       21.63       51.23      9.38 o 
   3   0  11       16.17        8.37      7.03 o 
   4   0  11       14.08       31.14      8.54 o 
   5   0  11       10.77       17.12      6.36 o 
  -1   1  11        1.87        2.86      9.79 o 
   0   1  11       30.93       23.66     18.00 o 
   1   1  11        6.83       10.55      6.19 o 
   2   1  11       17.18       19.59      7.20 o 
   3   1  11      222.65      263.53     22.10 o 
   4   1  11       72.74       62.11     11.89 o 
   5   1  11        1.09       13.04      9.46 o 
   6   1  11       11.46        7.85      6.09 o 
  -1   2  11        0.63        2.69      4.73 o 
   0   2  11       20.90       27.00      9.38 o 
   1   2  11       17.70       21.69      5.07 o 
   2   2  11       72.68       60.11      9.21 o 
   3   2  11      308.01      312.41     25.62 o 
   4   2  11      106.59      125.90     15.57 o 
   5   2  11        5.76        3.21      4.91 o 
   6   2  11      240.25      297.91     21.35 o 
   7   2  11       17.41       17.89      6.55 o 
  -1   3  11       38.84       20.26      7.53 o 
   0   3  11       30.55       46.38      8.54 o 
   1   3  11       39.75       23.94      5.86 o 
   2   3  11        1.10       14.57      6.53 o 
   3   3  11      269.68      259.17     22.77 o 
   4   3  11        2.76       15.07      7.70 o 
   5   3  11      178.30      187.08     12.47 o 
   6   3  11       48.92       60.76      9.54 o 
   7   3  11       49.75       53.15      7.13 o 
  -1   4  11        2.75        6.47      9.38 o 
   0   4  11       13.41       17.10      7.70 o 
   1   4  11       13.48       11.62      5.27 o 
   2   4  11       73.30       44.70      8.20 o 
   3   4  11      127.05      101.63     13.73 o 
   4   4  11      116.89      109.66     14.73 o 
   5   4  11      176.50      173.39     11.70 o 
   6   4  11       10.74        9.97     14.48 o 
   7   4  11        2.07        7.33     16.41 o 
   8   4  11      196.56      208.29     14.88 o 
  -1   5  11        1.16        5.10      4.71 o 
   0   5  11       61.29       61.61      7.53 o 
   1   5  11       25.71       25.63      8.29 o 
   2   5  11      229.53      216.93     18.33 o 
   3   5  11       71.90       80.70     11.55 o 
   4   5  11        0.99        2.18      6.53 o 
   5   5  11        0.87       11.72      7.53 o 
   6   5  11       81.60       83.03     17.58 o 
   7   5  11        1.43        4.55      5.26 o 
   8   5  11      222.73      234.99     15.20 o 
  -1   6  11       29.46       27.56     15.74 o 
   0   6  11       32.93       34.32      5.31 o 
   1   6  11       10.17        2.96      9.21 o 
   2   6  11        3.49        5.57     10.05 o 
   3   6  11       68.94       67.64     11.05 o 
   4   6  11        9.20       11.89      6.70 o 
   5   6  11        3.08       16.74      7.87 o 
   6   6  11        1.98        7.73      5.19 o 
   7   6  11       92.84      101.52      8.52 o 
   8   6  11        5.01       14.01      6.17 o 
   0   7  11       59.14       66.84      6.74 o 
   1   7  11        5.47        8.86      5.44 o 
   2   7  11      239.74      219.82     35.08 o 
   3   7  11       38.55       33.16      9.71 o 
   4   7  11        1.26        4.35      6.19 o 
   5   7  11       90.79       87.06     11.72 o 
   6   7  11       67.61       78.43      7.35 o 
   7   7  11       19.90       28.89      6.29 o 
   8   7  11       24.01       46.21     10.88 o 
   1   8  11       26.50       22.72      5.19 o 
   2   8  11      285.88      274.14     22.18 o 
   3   8  11       40.93       42.19      8.20 o 
   4   8  11        7.67       22.27      6.70 o 
   6   8  11       93.07       82.54     10.05 o 
   7   8  11       26.99       25.62      7.53 o 
   2   9  11       39.78       34.99      7.03 o 
   3   9  11       57.14       36.83      7.03 o 
   4   9  11      149.23       87.56     10.72 o 
   6   9  11        0.97        4.02      7.20 o 
   7   9  11       52.90       50.90      8.37 o 
   3  10  11        8.06        2.51      7.03 o 
   4  10  11      221.44      187.52     16.07 o 
   1   2  12       28.28       28.29      9.04 o 
   2   2  12       20.75       18.25      8.20 o 
   3   2  12       72.60       65.63     11.89 o 
   4   2  12       70.75       81.37     12.56 o 
   5   2  12       23.01       37.34     10.88 o 
   1   3  12      203.06      203.09     18.08 o 
   2   3  12        0.04        6.03      8.04 o 
   3   3  12       22.97       36.16      9.71 o 
   4   3  12        6.95        6.36      8.04 o 
   5   3  12       34.36       47.55     10.38 o 
   6   3  12       33.05       40.68     10.55 o 
   1   4  12       88.46       48.22      8.87 o 
   2   4  12        7.77       22.10      7.87 o 
   3   4  12       47.40       49.56     10.55 o 
   4   4  12       45.68       66.47     12.05 o 
   5   4  12        1.40       21.60      8.54 o 
   6   4  12        9.09        0.00      8.20 o 
   1   5  12        0.04        9.88     12.72 o 
   2   5  12        0.04        6.19      6.86 o 
   3   5  12       97.04      112.68     13.39 o 
   4   5  12       16.56       31.14      8.71 o 
   5   5  12        0.57        8.71      8.37 o 
   6   5  12       71.08       72.16     13.06 o 
   1   6  12       99.57       58.93      9.21 o 
   2   6  12       21.13       17.74     10.38 o 
   3   6  12       66.12       94.43     11.89 o 
   4   6  12       10.29       12.39      7.87 o 
   5   6  12        1.02        0.00      7.53 o 
   6   6  12      189.08      208.95     19.42 o 
   2   7  12        0.95        1.35      6.86 o 
   3   7  12        0.03       10.88      6.86 o 
   4   7  12        4.95        4.35      6.70 o 
   5   7  12       20.90       25.28      7.37 o 
   6   7  12       63.59       76.35     11.55 o 
   3   8  12        5.82        9.04      7.03 o 
   4   8  12        4.75       24.28      7.87 o 
   5   8  12       66.19       83.54     11.22 o 
   6   8  12       49.35       52.40     10.55 o 
                                                 
